# Supplementary material for: Early white matter pathology in the fornix of the limbic system in Huntington disease
Source: Acta Neuropathol. 2021 Aug 26;142(5):791–806. doi: 10.1007/s00401-021-02362-8 (PMC8500909; doi:10.1007/s00401-021-02362-8)
Supplement: Supplementary file 3 — Supplementary file3 (XLSX 1136 kb) [file 401_2021_2362_MOESM3_ESM.xlsx]

## Sheet: 190430_DE_HDvWTfornix_gene
Table 2, online resource. Differential gene expression analysis of HD and control fornix
								Early white matter pathology in the fornix of the limbic system in Huntington disease. Original article to Acta Neuropathologica Authors: Sanaz Gabery, Jing Eugene Kwa, Rachel Y Cheong, Barbara Baldo, Costanza Ferrari Bardile, Brendan Tan, Catriona McLean, Nellie Georgiou-Karistiani4, Govinda R Poudel, Glenda Halliday, Mahmoud A. Pouladi, Åsa Petersén CA: Åsa Petersén: Translational Neuroendocrin…
ensembl_gene_id	hgnc_symbol	logFC	logCPM	F	PValue	FDR
ENSG00000198121	LPAR1	-1.51241	8.74266	63.9944	6.22394e-06	0.0399635
ENSG00000102003	SYP	-1.3156	6.11278	56.6362	1.11118e-05	0.0399635
ENSG00000243244	STON1	1.67449	4.37144	52.5192	1.58144e-05	0.0399635
ENSG00000211448	DIO2	-1.68479	2.09137	48.0933	2.37425e-05	0.0399635
ENSG00000137218	FRS3	-0.981536	3.86388	44.5232	3.37273e-05	0.0399635
ENSG00000242173	ARHGDIG	-2.32272	4.34423	42.7061	4.06875e-05	0.0399635
ENSG00000159403	C1R	1.76577	4.88655	42.5846	4.12108e-05	0.0399635
ENSG00000047457	CP	2.43208	6.50756	42.0736	4.34996e-05	0.0399635
ENSG00000166508	MCM7	-1.22446	6.98655	41.4248	4.66262e-05	0.0399635
ENSG00000110400	NECTIN1	-0.852576	6.70494	39.8623	5.53114e-05	0.0399635
ENSG00000049130	KITLG	2.20818	3.85943	39.8007	5.56912e-05	0.0399635
ENSG00000097021	ACOT7	-1.329	5.44597	39.7522	5.59929e-05	0.0399635
ENSG00000144339	TMEFF2	-1.16152	5.4283	39.6235	5.68011e-05	0.0399635
ENSG00000154027	AK5	-0.955969	6.79617	39.4358	5.80059e-05	0.0399635
ENSG00000249853	HS3ST5	-1.19133	2.99589	39.3566	5.85226e-05	0.0399635
ENSG00000258986	TMEM179	-2.43607	2.67966	39.3025	5.8879e-05	0.0399635
ENSG00000137693	YAP1	1.5582	4.99976	39.0168	6.08046e-05	0.0399635
ENSG00000166897	ELFN2	-1.40177	3.78924	37.9277	6.88602e-05	0.0399635
ENSG00000182463	TSHZ2	1.35425	3.59565	37.4109	7.31208e-05	0.0399635
ENSG00000105281	SLC1A5	2.53414	3.71068	37.3674	7.34936e-05	0.0399635
ENSG00000074211	PPP2R2C	-1.13181	7.11729	37.0228	7.65261e-05	0.0399635
ENSG00000219392	ZNF602P	-1.62291	1.58707	36.8679	7.79371e-05	0.0399635
ENSG00000105784	RUNDC3B	-1.92053	2.39079	36.5786	8.06558e-05	0.0399635
ENSG00000069667	RORA	1.04946	4.36316	36.5743	8.06968e-05	0.0399635
ENSG00000181790	ADGRB1	-1.74062	4.32268	36.3125	8.32559e-05	0.0399635
ENSG00000070182	SPTB	-1.60585	3.08919	36.1736	8.46525e-05	0.0399635
ENSG00000140600	SH3GL3	-1.05271	6.90912	35.7773	8.87912e-05	0.0399635
ENSG00000174521	TTC9B	-2.34783	2.73035	35.4495	9.23966e-05	0.0399635
ENSG00000128683	GAD1	-2.46004	3.69923	35.3208	9.38586e-05	0.0399635
ENSG00000075461	CACNG4	-1.68334	4.62907	35.0711	9.67759e-05	0.0399635
ENSG00000135439	AGAP2	-1.85033	3.45093	34.9993	9.76334e-05	0.0399635
ENSG00000069702	TGFBR3	1.48532	3.91085	34.6452	0.000102001	0.0404466
ENSG00000273079	GRIN2B	-1.88452	1.731	34.0613	0.000109717	0.0421879
ENSG00000140945	CDH13	-2.03767	2.86606	33.8108	0.000113236	0.0422604
ENSG00000078804	TP53INP2	-1.65723	10.8339	33.3737	0.000119704	0.0433979
ENSG00000179314	WSCD1	-0.762777	5.97996	32.3286	0.000137023	0.0450473
ENSG00000188011	RTP5	-2.33361	3.15902	32.2071	0.000139223	0.0450473
ENSG00000184221	OLIG1	-1.38274	8.15988	32.0474	0.000142178	0.0450473
ENSG00000064393	HIPK2	-1.23805	10.4413	31.8299	0.000146323	0.0450473
ENSG00000182326	C1S	1.67546	5.35774	31.5436	0.000151999	0.0450473
ENSG00000197430	OPALIN	-3.72028	6.39349	31.4375	0.000154169	0.0450473
ENSG00000168453	HR	-1.21585	5.20248	31.2453	0.000158192	0.0450473
ENSG00000258818	RNASE4	1.40747	3.74131	30.9779	0.000163996	0.0450473
ENSG00000076248	UNG	1.39535	5.0893	30.9204	0.000165278	0.0450473
ENSG00000139438	FAM222A	-0.860486	6.51977	30.9051	0.000165621	0.0450473
ENSG00000065675	PRKCQ	-1.34738	3.60529	30.8566	0.000166714	0.0450473
ENSG00000167654	ATCAY	-1.87669	5.18913	30.8301	0.000167313	0.0450473
ENSG00000112902	SEMA5A	-0.855638	5.30729	30.5586	0.000173615	0.0450473
ENSG00000155760	FZD7	2.46294	3.26203	30.4219	0.000176894	0.0450473
ENSG00000144119	C1QL2	-1.55596	2.58432	30.3968	0.000177505	0.0450473
ENSG00000272268	NA	-0.932739	6.16229	30.091	0.000185138	0.0451066
ENSG00000105855	ITGB8	1.25759	7.12629	30.05	0.000186192	0.0451066
ENSG00000171587	DSCAM	-1.09835	3.77342	29.7202	0.000194924	0.0451066
ENSG00000172247	C1QTNF4	-2.56927	2.28069	29.7148	0.000195071	0.0451066
ENSG00000107954	NEURL1	-2.66063	2.54918	29.6986	0.000195513	0.0451066
ENSG00000064787	BCAS1	-1.42771	10.9372	29.5113	0.000200707	0.045478
ENSG00000005513	SOX8	-1.20092	7.95068	29.2619	0.000207876	0.0461076
ENSG00000139178	C1RL	1.59714	3.4359	29.1647	0.000210753	0.0461076
ENSG00000148175	STOM	1.05947	7.28292	28.9834	0.000216244	0.046507
ENSG00000236428	PPP1R18	1.50161	2.81586	28.653	0.000226692	0.0466418
ENSG00000115548	KDM3A	0.819275	5.7337	28.2025	0.000241916	0.0466418
ENSG00000145832	SLC25A48	1.10558	4.5308	28.1754	0.00024287	0.0466418
ENSG00000183715	OPCML	-1.49187	3.16372	28.1029	0.000245442	0.0466418
ENSG00000003989	SLC7A2	1.90972	5.13004	28.0958	0.000245696	0.0466418
ENSG00000198822	GRM3	-0.906194	6.61054	28.0723	0.000246538	0.0466418
ENSG00000114978	MOB1A	1.09974	5.25812	28.065	0.000246799	0.0466418
ENSG00000067715	SYT1	-3.65454	4.59685	28.0643	0.000246826	0.0466418
ENSG00000131378	RFTN1	1.97109	5.19623	27.978	0.000249952	0.0466418
ENSG00000055208	TAB2	1.02234	6.33442	27.8763	0.000253696	0.0466542
ENSG00000170113	NIPA1	-0.875412	7.71151	27.5274	0.000267053	0.0478482
ENSG00000170091	NSG2	-2.05375	5.50581	27.3863	0.000272693	0.0478482
ENSG00000131459	GFPT2	1.8968	5.04111	27.2274	0.000279208	0.0478482
ENSG00000162645	GBP2	1.90814	4.96667	27.2029	0.000280231	0.0478482
ENSG00000154975	CA10	-1.54794	3.78915	26.9992	0.000288894	0.0478482
ENSG00000163644	PPM1K	1.05819	6.53636	26.9886	0.000289355	0.0478482
ENSG00000197177	ADGRA1	-1.5534	3.32471	26.976	0.000289903	0.0478482
ENSG00000108309	RUNDC3A	-1.1245	5.87192	26.8579	0.000295091	0.0478482
ENSG00000126878	AIF1L	-1.14727	9.04281	26.7507	0.000299897	0.0478482
ENSG00000114646	CSPG5	-1.32533	5.06921	26.7483	0.000300005	0.0478482
ENSG00000198538	ZNF28	1.09235	2.74216	26.6353	0.000305173	0.0478482
ENSG00000143248	RGS5	-1.12978	7.238	26.5917	0.000307199	0.0478482
ENSG00000128052	KDR	-1.25954	3.28532	26.3985	0.000316351	0.0478482
ENSG00000065802	ASB1	-0.727507	6.32203	26.2611	0.000323058	0.0478482
ENSG00000182022	CHST15	1.21148	3.84459	26.2237	0.000324911	0.0478482
ENSG00000205403	CFI	1.12302	2.89284	26.2074	0.000325727	0.0478482
ENSG00000111728	ST8SIA1	1.82158	4.87536	26.2038	0.000325904	0.0478482
ENSG00000171940	ZNF217	1.48934	2.55316	26.1466	0.000328774	0.0478482
ENSG00000125814	NAPB	-1.13488	5.71214	26.0863	0.000331834	0.0478482
ENSG00000122359	ANXA11	1.20904	5.78499	25.8865	0.000342215	0.0487907
ENSG00000092969	TGFB2	2.27471	5.02719	25.6651	0.000354171	0.0492258
ENSG00000166922	SCG5	-0.838021	6.1126	25.4442	0.000366592	0.0492258
ENSG00000100095	SEZ6L	-1.63731	4.45028	25.4125	0.000368417	0.0492258
ENSG00000166923	GREM1	-1.75324	4.42912	25.3605	0.000371431	0.0492258
ENSG00000172995	ARPP21	-1.40327	2.55092	25.3543	0.000371795	0.0492258
ENSG00000138028	CGREF1	-1.9284	2.45982	25.3358	0.000372875	0.0492258
ENSG00000134982	APC	1.11037	6.72553	25.3158	0.000374048	0.0492258
ENSG00000181409	AATK	-0.820183	8.68921	25.1128	0.000386209	0.0492258
ENSG00000160678	S100A1	-0.87592	7.9765	25.0695	0.000388859	0.0492258
ENSG00000162188	GNG3	-2.67765	4.15761	25.0219	0.000391806	0.0492258
ENSG00000154096	THY1	-2.56687	5.80707	25.0064	0.000392767	0.0492258
ENSG00000147684	NDUFB9	-0.980982	6.66615	24.9718	0.000394929	0.0492258
ENSG00000026508	CD44	1.92256	8.1089	24.9303	0.000397538	0.0492258
ENSG00000198039	ZNF273	1.43684	3.67174	24.8981	0.000399579	0.0492258
ENSG00000169129	AFAP1L2	-0.928747	4.13609	24.8104	0.0004052	0.0494384
ENSG00000185532	PRKG1	1.29571	3.42669	24.6245	0.000417423	0.0501646
ENSG00000128242	GAL3ST1	-0.943592	5.66817	24.6001	0.00041906	0.0501646
ENSG00000171791	BCL2	1.164	5.07574	24.5152	0.000424812	0.0503277
ENSG00000157570	TSPAN18	-1.3804	1.7997	24.4636	0.000428355	0.0503277
ENSG00000177119	ANO6	1.25041	5.05275	24.4051	0.000432412	0.0503383
ENSG00000168959	GRM5	-1.50988	2.47739	24.329	0.000437761	0.0504977
ENSG00000168993	CPLX1	-2.14663	2.80977	24.2266	0.000445081	0.0508796
ENSG00000158710	TAGLN2	1.04708	7.05737	24.0903	0.000455048	0.0515545
ENSG00000052126	PLEKHA5	1.21526	4.64015	23.986	0.000462853	0.0516395
ENSG00000173926	2021-03-03	1.54312	4.07542	23.9717	0.000463938	0.0516395
ENSG00000238105	GOLGA2P5	1.70582	2.32683	23.8096	0.000476418	0.0525676
ENSG00000167964	RAB26	-1.74817	1.83456	23.7195	0.000483529	0.0526592
ENSG00000178104	PDE4DIP	1.08003	8.39325	23.6942	0.000485549	0.0526592
ENSG00000180739	S1PR5	-0.944421	6.11865	23.5976	0.000493351	0.053052
ENSG00000125945	ZNF436	0.869807	4.303	23.1953	0.000527478	0.0552472
ENSG00000114279	FGF12	-1.55358	2.92382	23.1082	0.000535236	0.0552472
ENSG00000134508	CABLES1	-2.3817	3.41019	23.0379	0.000541593	0.0552472
ENSG00000131409	LRRC4B	-0.968385	7.03176	22.9736	0.000547482	0.0552472
ENSG00000115107	STEAP3	1.72835	3.6922	22.9663	0.000548155	0.0552472
ENSG00000099814	CEP170B	-0.731064	4.90283	22.8497	0.000559048	0.0552472
ENSG00000184524	CEND1	-1.31464	5.37062	22.8349	0.000560445	0.0552472
ENSG00000033327	GAB2	-0.945013	7.8654	22.8348	0.00056046	0.0552472
ENSG00000108387	2021-09-04	-1.36018	10.2415	22.8234	0.00056154	0.0552472
ENSG00000205730	ITPRIPL2	1.18746	3.48163	22.7832	0.000565376	0.0552472
ENSG00000105223	PLD3	-0.818036	7.34154	22.7535	0.000568227	0.0552472
ENSG00000198216	CACNA1E	-2.45008	2.13482	22.7357	0.000569949	0.0552472
ENSG00000020129	NCDN	-1.04142	6.31441	22.6809	0.000575277	0.0552472
ENSG00000067182	TNFRSF1A	1.38159	5.5799	22.5547	0.000587771	0.0552472
ENSG00000205356	TECPR1	-0.709591	4.80749	22.5447	0.000588779	0.0552472
ENSG00000077279	DCX	-1.10731	1.72676	22.5294	0.000590312	0.0552472
ENSG00000157423	HYDIN	0.967438	3.89559	22.5232	0.000590939	0.0552472
ENSG00000136859	ANGPTL2	-1.15272	5.33858	22.4522	0.000598161	0.0552472
ENSG00000100321	SYNGR1	-0.751815	5.79146	22.4521	0.000598165	0.0552472
ENSG00000017373	NA	-0.734767	8.01845	22.3392	0.000609862	0.0552472
ENSG00000103723	AP3B2	-1.05443	3.73651	22.2627	0.000617938	0.0552472
ENSG00000143502	SUSD4	-1.93152	2.50162	22.1759	0.000627254	0.0552472
ENSG00000185950	IRS2	0.886526	6.11259	22.1573	0.000629275	0.0552472
ENSG00000142227	EMP3	1.42713	4.42238	22.1259	0.000632703	0.0552472
ENSG00000107779	BMPR1A	1.04164	4.7905	22.1225	0.000633075	0.0552472
ENSG00000162981	FAM84A	-1.17443	2.98283	22.1108	0.000634352	0.0552472
ENSG00000159409	CELF3	-2.59454	3.05042	22.1107	0.00063437	0.0552472
ENSG00000078295	ADCY2	1.28729	6.9364	22.0916	0.000636463	0.0552472
ENSG00000102547	CAB39L	1.38567	6.4183	22.0554	0.000640472	0.0552472
ENSG00000100285	NEFH	-2.69935	4.00489	22.0203	0.000644384	0.0552472
ENSG00000179178	TMEM125	-1.44198	5.89793	21.9605	0.00065111	0.0553526
ENSG00000221946	FXYD7	-2.7919	3.04592	21.9321	0.000654338	0.0553526
ENSG00000128585	MKLN1	0.956869	6.46669	21.8563	0.000663032	0.0557166
ENSG00000006071	ABCC8	-1.52807	3.22209	21.7122	0.000679947	0.0561187
ENSG00000127561	SYNGR3	-3.41552	4.12444	21.704	0.000680921	0.0561187
ENSG00000198876	DCAF12	0.79023	4.58195	21.7027	0.000681085	0.0561187
ENSG00000196562	SULF2	-0.953968	5.27134	21.508	0.000704798	0.0563251
ENSG00000152952	PLOD2	1.41354	5.31393	21.4827	0.000707951	0.0563251
ENSG00000124171	PARD6B	1.25063	1.58765	21.3654	0.000722799	0.0563251
ENSG00000185432	METTL7A	1.35532	7.42244	21.3631	0.000723096	0.0563251
ENSG00000079841	RIMS1	-1.23047	2.23785	21.3585	0.000723682	0.0563251
ENSG00000198794	SCAMP5	-0.798622	6.03186	21.3156	0.000729212	0.0563251
ENSG00000091622	PITPNM3	-1.97625	2.03358	21.2428	0.000738703	0.0563251
ENSG00000106823	ECM2	2.32925	4.6084	21.21	0.000743033	0.0563251
ENSG00000184986	TMEM121	-1.03636	2.71851	21.1846	0.000746399	0.0563251
ENSG00000127870	RNF6	0.753705	4.22633	21.1569	0.000750091	0.0563251
ENSG00000067992	PDK3	1.14641	1.18386	21.1395	0.000752431	0.0563251
ENSG00000150394	CDH8	-1.34405	3.83912	21.0093	0.000770163	0.0563251
ENSG00000163349	HIPK1	0.949174	6.77865	20.9701	0.00077559	0.0563251
ENSG00000145247	OCIAD2	-1.65672	1.82843	20.9417	0.000779552	0.0563251
ENSG00000110076	NRXN2	-0.812099	6.90951	20.8925	0.000786487	0.0563251
ENSG00000070413	DGCR2	-0.594223	6.61015	20.8651	0.000790377	0.0563251
ENSG00000179542	SLITRK4	-1.68937	2.03207	20.8522	0.000792211	0.0563251
ENSG00000106617	PRKAG2	1.11629	5.27463	20.8365	0.000794465	0.0563251
ENSG00000131143	COX4I1	-0.792759	8.55303	20.8273	0.000795773	0.0563251
ENSG00000145920	CPLX2	-3.23207	4.84883	20.8136	0.000797743	0.0563251
ENSG00000148288	GBGT1	1.34364	2.36679	20.7956	0.000800348	0.0563251
ENSG00000084090	STARD7	0.674479	7.60834	20.7895	0.00080123	0.0563251
ENSG00000169554	ZEB2	-0.765109	9.00762	20.7437	0.000807887	0.0563251
ENSG00000124140	SLC12A5	-3.11471	3.54509	20.7431	0.000807964	0.0563251
ENSG00000105619	TFPT	-0.907733	4.48787	20.6928	0.00081536	0.0563251
ENSG00000132932	ATP8A2	-2.08511	2.81597	20.6816	0.000817022	0.0563251
ENSG00000037042	TUBG2	-0.622371	5.97715	20.6621	0.000819904	0.0563251
ENSG00000167641	PPP1R14A	-1.23959	8.05176	20.6613	0.000820034	0.0563251
ENSG00000145623	OSMR	1.90423	4.55631	20.6588	0.000820395	0.0563251
ENSG00000149131	SERPING1	1.31863	5.33583	20.6098	0.000827732	0.0563251
ENSG00000171617	ENC1	-1.93727	2.66827	20.5612	0.000835079	0.0563251
ENSG00000183943	PRKX	1.52851	5.77793	20.5464	0.000837335	0.0563251
ENSG00000120156	TEK	-1.20702	3.04459	20.5371	0.000838742	0.0563251
ENSG00000161082	CELF5	-2.527	3.03835	20.5042	0.000843796	0.0563251
ENSG00000175895	PLEKHF2	1.04167	2.72869	20.4323	0.000854933	0.0563251
ENSG00000115993	TRAK2	-1.1097	8.96036	20.4322	0.000854945	0.0563251
ENSG00000117408	IPO13	-0.663257	7.49514	20.4303	0.000855242	0.0563251
ENSG00000206530	CFAP44	0.987887	3.13345	20.4158	0.000857524	0.0563251
ENSG00000071054	MAP4K4	-0.920171	9.49882	20.4114	0.000858207	0.0563251
ENSG00000117691	NENF	-1.04047	6.90724	20.3394	0.000869589	0.0563251
ENSG00000107738	VSIR	1.08521	6.36215	20.3282	0.000871375	0.0563251
ENSG00000134909	ARHGAP32	0.680598	4.79891	20.3179	0.000873024	0.0563251
ENSG00000177485	ZBTB33	0.97424	4.44982	20.309	0.000874461	0.0563251
ENSG00000175575	PAAF1	-0.938596	6.20568	20.2537	0.000883386	0.0566125
ENSG00000143420	ENSA	-0.568098	7.24818	20.1795	0.000895539	0.0566172
ENSG00000112851	ERBIN	0.856245	8.35858	20.1269	0.000904261	0.0566172
ENSG00000123374	CDK2	1.12554	2.25325	20.1194	0.000905518	0.0566172
ENSG00000133216	EPHB2	-0.873369	4.48096	20.0789	0.000912309	0.0566172
ENSG00000171189	GRIK1	-1.64903	2.22118	20.0727	0.000913362	0.0566172
ENSG00000170759	KIF5B	-0.765812	8.83395	20.062	0.000915173	0.0566172
ENSG00000131242	RAB11FIP4	-0.967367	8.40295	20.0485	0.000917466	0.0566172
ENSG00000011304	PTBP1	0.767792	5.87052	20.0386	0.000919153	0.0566172
ENSG00000160469	BRSK1	-0.900617	6.12042	19.9864	0.000928075	0.056844
ENSG00000114790	ARHGEF26	1.09013	4.56815	19.9649	0.000931796	0.056844
ENSG00000113719	ERGIC1	0.635179	5.60076	19.9097	0.000941393	0.0571547
ENSG00000132256	TRIM5	1.44039	2.32846	19.7621	0.000967671	0.0576353
ENSG00000110881	ASIC1	-1.38822	4.81865	19.7304	0.000973418	0.0576353
ENSG00000111817	DSE	1.12761	3.22186	19.7278	0.000973886	0.0576353
ENSG00000117519	CNN3	1.10077	7.58936	19.7272	0.000973996	0.0576353
ENSG00000129680	MAP7D3	1.01762	2.63063	19.7224	0.00097487	0.0576353
ENSG00000122584	NXPH1	-1.81633	2.42161	19.7102	0.000977106	0.0576353
ENSG00000144834	TAGLN3	-0.857364	5.68325	19.664	0.000985598	0.0576353
ENSG00000115461	IGFBP5	1.58729	8.94271	19.6638	0.000985646	0.0576353
ENSG00000167114	SLC27A4	-0.747806	5.08901	19.6189	0.000993982	0.057739
ENSG00000152583	SPARCL1	1.27494	9.53217	19.5754	0.00100215	0.057739
ENSG00000076706		-1.74475	5.33731	19.5629	0.0010045	0.057739
ENSG00000187840	EIF4EBP1	1.17071	3.1834	19.5365	0.00100951	0.057739
ENSG00000067606	PRKCZ	-0.81016	6.45035	19.5178	0.00101308	0.057739
ENSG00000076864	RAP1GAP	-1.16779	5.14226	19.4865	0.00101908	0.057739
ENSG00000141639	MAPK4	1.27001	6.82453	19.4799	0.00102034	0.057739
ENSG00000121964	GTDC1	-0.619513	6.29549	19.4473	0.00102665	0.057739
ENSG00000186469	GNG2	-1.90047	4.07247	19.4288	0.00103024	0.057739
ENSG00000102172	SMS	0.969901	4.98313	19.4151	0.00103292	0.057739
ENSG00000260873	SNTB2	1.21991	3.971	19.3445	0.00104682	0.0580941
ENSG00000135862	LAMC1	0.932264	4.23355	19.3364	0.00104843	0.0580941
ENSG00000104447	TRPS1	1.13923	4.63907	19.2693	0.00106187	0.058583
ENSG00000189171	S100A13	-0.701091	6.19407	19.1665	0.00108287	0.0591281
ENSG00000112562	SMOC2	-1.21259	2.3963	19.1564	0.00108497	0.0591281
ENSG00000133958	UNC79	-1.04941	3.06035	19.1463	0.00108706	0.0591281
ENSG00000144677	CTDSPL	0.643836	4.19589	19.1109	0.00109443	0.0591281
ENSG00000204852	TCTN1	0.889837	4.58736	19.07	0.00110303	0.0591281
ENSG00000043355	ZIC2	1.42517	2.77086	19.0277	0.00111201	0.0591281
ENSG00000144857	BOC	1.58129	4.05769	19.0234	0.00111293	0.0591281
ENSG00000170485	NPAS2	1.19708	4.05476	18.9772	0.00112284	0.0591281
ENSG00000164199	ADGRV1	2.14763	2.98728	18.9734	0.00112365	0.0591281
ENSG00000127445	PIN1	-0.779266	5.9173	18.9669	0.00112506	0.0591281
ENSG00000113594	LIFR	0.966665	7.1929	18.9653	0.00112541	0.0591281
ENSG00000070808	CAMK2A	-2.14955	3.76957	18.9467	0.00112945	0.0591281
ENSG00000168675	LDLRAD4	-0.740477	6.95272	18.9054	0.00113845	0.0591281
ENSG00000125733	TRIP10	1.54951	4.75893	18.9015	0.00113931	0.0591281
ENSG00000145907	G3BP1	0.707178	6.09154	18.8402	0.00115284	0.0591281
ENSG00000142459	EVI5L	-0.78521	6.4924	18.7861	0.00116496	0.0591281
ENSG00000137936	BCAR3	1.16613	4.14838	18.7795	0.00116645	0.0591281
ENSG00000175764	TTLL11	-1.02564	4.42501	18.7709	0.0011684	0.0591281
ENSG00000241360	PDXP	-0.8668	5.36371	18.7439	0.00117452	0.0591281
ENSG00000142549	IGLON5	-1.87655	2.81455	18.7319	0.00117725	0.0591281
ENSG00000154188	ANGPT1	2.06788	3.77441	18.7066	0.00118305	0.0591281
ENSG00000138193	PLCE1	1.28509	4.27779	18.6805	0.00118904	0.0591281
ENSG00000107282	APBA1	-0.90487	4.98918	18.661	0.00119355	0.0591281
ENSG00000137193	PIM1	1.29751	3.94191	18.6551	0.00119494	0.0591281
ENSG00000148730	EIF4EBP2	0.767527	6.17976	18.6452	0.00119723	0.0591281
ENSG00000163888	CAMK2N2	-2.14882	3.50677	18.6422	0.00119793	0.0591281
ENSG00000139200	PIANP	-1.58367	4.25557	18.633	0.00120007	0.0591281
ENSG00000173175	ADCY5	-0.703114	6.25756	18.6238	0.00120223	0.0591281
ENSG00000175352	NRIP3	-2.22779	2.07348	18.5749	0.00121372	0.0594627
ENSG00000182771	GRID1	-0.576998	5.73986	18.4864	0.00123487	0.0602662
ENSG00000137942	FNBP1L	0.82136	4.96194	18.4515	0.00124332	0.0604009
ENSG00000134250	NOTCH2	1.31205	5.18644	18.4354	0.00124725	0.0604009
ENSG00000128482	RNF112	-0.872922	3.2598	18.4022	0.0012554	0.0604009
ENSG00000196136	SERPINA3	2.64635	9.66808	18.397	0.00125667	0.0604009
ENSG00000155659	VSIG4	3.45504	4.21351	18.372	0.00126286	0.0604538
ENSG00000197417	SHPK	0.809416	3.13837	18.3541	0.00126729	0.0604538
ENSG00000014914	MTMR11	1.3903	3.26521	18.2954	0.00128202	0.0606053
ENSG00000181234	TMEM132C	-0.907685	3.37191	18.2904	0.00128326	0.0606053
ENSG00000153879	CEBPG	1.17662	5.48428	18.2844	0.0012848	0.0606053
ENSG00000166619	BLCAP	-0.717757	5.97053	18.2477	0.00129412	0.0606963
ENSG00000122986	HVCN1	1.57704	5.45075	18.2276	0.00129927	0.0606963
ENSG00000177425	PAWR	1.01642	3.56365	18.1612	0.00131641	0.0606963
ENSG00000179403	VWA1	-0.912224	7.41437	18.1261	0.00132558	0.0606963
ENSG00000143870	PDIA6	0.641918	6.2141	18.1177	0.00132781	0.0606963
ENSG00000173039	RELA	0.80697	5.75289	18.0595	0.0013432	0.0606963
ENSG00000026025	VIM	1.6994	8.95388	18.0381	0.00134894	0.0606963
ENSG00000102362	SYTL4	1.40164	5.17605	18.0273	0.00135184	0.0606963
ENSG00000145780	FEM1C	0.81454	4.57076	17.9934	0.00136097	0.0606963
ENSG00000135046	ANXA1	2.04899	6.02724	17.9865	0.00136286	0.0606963
ENSG00000065911	MTHFD2	1.8448	4.72854	17.9733	0.00136644	0.0606963
ENSG00000163297	ANTXR2	1.61455	3.62207	17.9579	0.00137063	0.0606963
ENSG00000133169	BEX1	-1.55879	5.41537	17.9546	0.00137152	0.0606963
ENSG00000102934	PLLP	-1.08604	8.03872	17.9541	0.00137167	0.0606963
ENSG00000100968	NFATC4	1.3562	4.02352	17.9481	0.00137331	0.0606963
ENSG00000111344	RASAL1	-2.51757	3.45729	17.9392	0.00137574	0.0606963
ENSG00000134531	EMP1	2.0271	5.89881	17.9199	0.00138106	0.0606963
ENSG00000006042	TMEM98	-0.904149	6.47912	17.9132	0.00138291	0.0606963
ENSG00000007866	TEAD3	1.05449	1.662	17.9052	0.0013851	0.0606963
ENSG00000213626	LBH	-1.97582	2.89069	17.895	0.00138795	0.0606963
ENSG00000167112	TRUB2	-0.735163	4.87267	17.8857	0.00139051	0.0606963
ENSG00000177511	ST8SIA3	-1.98814	3.04114	17.8805	0.00139196	0.0606963
ENSG00000174137	FAM53A	-1.12932	2.20821	17.8302	0.00140603	0.0610446
ENSG00000049089	COL9A2	-1.12872	7.90803	17.8007	0.00141436	0.0610446
ENSG00000068697	LAPTM4A	0.670333	6.34645	17.7993	0.00141476	0.0610446
ENSG00000141519	CCDC40	1.526	2.92332	17.7655	0.00142439	0.0610446
ENSG00000164096	C4orf3	-0.758917	7.7935	17.7528	0.00142802	0.0610446
ENSG00000033170	FUT8	-0.590123	6.11612	17.7501	0.00142882	0.0610446
ENSG00000176749	CDK5R1	-1.37314	4.02247	17.6594	0.0014551	0.0614365
ENSG00000153253	SCN3A	-1.35623	3.03403	17.6542	0.00145662	0.0614365
ENSG00000132182	NUP210	-0.741488	4.05215	17.6524	0.00145715	0.0614365
ENSG00000154118	JPH3	-2.12582	4.03811	17.6084	0.00147016	0.0614365
ENSG00000138496	PARP9	0.768996	3.97465	17.6	0.00147266	0.0614365
ENSG00000155816	FMN2	1.15571	5.29733	17.5987	0.00147302	0.0614365
ENSG00000173598	NUDT4	1.07716	5.70324	17.5825	0.00147786	0.0614365
ENSG00000124782	RREB1	1.08101	2.67497	17.5776	0.00147932	0.0614365
ENSG00000116132	PRRX1	1.43933	5.47673	17.5674	0.00148239	0.0614365
ENSG00000179909	ZNF154	0.997223	2.47406	17.5519	0.00148704	0.0614365
ENSG00000198208	RPS6KL1	-0.855199	4.47212	17.5231	0.00149573	0.0614365
ENSG00000168280	KIF5C	-0.791774	8.9884	17.4719	0.00151132	0.0614365
ENSG00000196132	MYT1	-0.90244	3.15711	17.4716	0.00151141	0.0614365
ENSG00000130309	COLGALT1	1.07084	5.21072	17.4704	0.00151178	0.0614365
ENSG00000180834	MAP6D1	-0.935853	7.33849	17.4679	0.00151256	0.0614365
ENSG00000136531	SCN2A	-1.96204	3.06458	17.4297	0.00152434	0.0614365
ENSG00000152061	RABGAP1L	-0.563195	5.37238	17.4117	0.00152991	0.0614365
ENSG00000183579	ZNRF3	0.923144	3.75762	17.3764	0.00154095	0.0614365
ENSG00000167771	RCOR2	-1.10032	1.79492	17.3764	0.00154096	0.0614365
ENSG00000135185	TMEM243	0.957836	3.28445	17.3738	0.00154175	0.0614365
ENSG00000184545	DUSP8	-0.911264	4.18391	17.3608	0.00154584	0.0614365
ENSG00000107249	GLIS3	1.85564	4.47693	17.3453	0.00155074	0.0614365
ENSG00000166483	WEE1	1.2846	2.12126	17.3283	0.00155612	0.0614365
ENSG00000072134	EPN2	-0.552911	7.385	17.3162	0.00155998	0.0614365
ENSG00000144909	OSBPL11	1.23157	5.01156	17.3082	0.00156251	0.0614365
ENSG00000151012	SLC7A11	1.31618	5.82268	17.2648	0.00157642	0.0614365
ENSG00000159784	FAM131B	-0.727327	6.83033	17.2642	0.00157664	0.0614365
ENSG00000111404	RERGL	-1.32283	2.3546	17.2586	0.00157843	0.0614365
ENSG00000261149	NA	-3.19347	4.77231	17.2548	0.00157967	0.0614365
ENSG00000197442	MAP3K5	1.05212	5.47354	17.2314	0.00158726	0.0614365
ENSG00000167785	ZNF558	0.702385	3.67006	17.2223	0.00159019	0.0614365
ENSG00000165424	ZCCHC24	-0.854316	8.76262	17.214	0.00159292	0.0614365
ENSG00000147883	CDKN2B	1.64999	2.922	17.1444	0.00161581	0.0621303
ENSG00000172159	FRMD3	1.05512	3.68417	17.1265	0.00162178	0.0621715
ENSG00000165152	TMEM246	-0.844849	5.0898	17.1068	0.00162834	0.062235
ENSG00000169783	LINGO1	-0.981804	4.94663	17.0608	0.00164383	0.0626384
ENSG00000164061	BSN	-0.860855	3.15955	17.0178	0.00165848	0.0630075
ENSG00000008394	MGST1	1.73405	6.57591	16.9728	0.00167396	0.0634057
ENSG00000187079	TEAD1	0.798427	5.22242	16.9428	0.00168438	0.0634385
ENSG00000138696	BMPR1B	1.8404	4.57625	16.9415	0.00168483	0.0634385
ENSG00000108691	CCL2	1.76704	3.50738	16.882	0.00170573	0.0639703
ENSG00000167515	TRAPPC2L	-0.829913	5.4923	16.87	0.00171001	0.0639703
ENSG00000099365	STX1B	-1.11423	4.4194	16.8585	0.00171408	0.0639703
ENSG00000130475	FCHO1	-0.592294	5.647	16.797	0.00173614	0.0646038
ENSG00000012211	PRICKLE3	0.886179	1.57266	16.7689	0.00174634	0.064692
ENSG00000153993	SEMA3D	1.69789	2.81674	16.7624	0.00174871	0.064692
ENSG00000138685	FGF2	1.63278	5.72453	16.7338	0.00175914	0.0648063
ENSG00000033122	LRRC7	-1.70926	2.36612	16.726	0.00176201	0.0648063
ENSG00000129675	ARHGEF6	0.912048	6.09343	16.7077	0.00176878	0.0648673
ENSG00000197226	TBC1D9B	-0.574994	8.10922	16.6651	0.00178458	0.065165
ENSG00000153071	DAB2	0.824937	3.91404	16.6582	0.00178717	0.065165
ENSG00000146063	TRIM41	-1.07698	7.68487	16.5863	0.00181429	0.065958
ENSG00000111077	TNS2	-0.906981	7.71439	16.5506	0.00182795	0.065958
ENSG00000187122	SLIT1	-1.83715	3.48887	16.5505	0.00182798	0.065958
ENSG00000171724	VAT1L	-1.23969	5.33518	16.5186	0.00184027	0.065958
ENSG00000050555	LAMC3	-0.957354	1.91245	16.503	0.00184633	0.065958
ENSG00000184014	DENND5A	-0.589396	8.33647	16.5028	0.00184642	0.065958
ENSG00000078114	NEBL	1.13864	7.78314	16.4776	0.00185623	0.065958
ENSG00000138640	FAM13A	1.05433	3.99483	16.4765	0.00185667	0.065958
ENSG00000072110	ACTN1	1.46677	5.02572	16.4575	0.00186412	0.065958
ENSG00000113916	BCL6	1.54095	6.32713	16.4462	0.00186855	0.065958
ENSG00000159200	RCAN1	-0.616107	7.04386	16.445	0.00186903	0.065958
ENSG00000204843	DCTN1	-0.730489	8.14979	16.4393	0.0018713	0.065958
ENSG00000120837	NFYB	-0.637846	6.00204	16.4125	0.00188191	0.0660413
ENSG00000076716	GPC4	1.038	4.6796	16.3974	0.00188793	0.0660413
ENSG00000165806	CASP7	1.36427	2.97087	16.3751	0.00189686	0.0660413
ENSG00000130653	PNPLA7	0.979528	4.09427	16.3629	0.00190173	0.0660413
ENSG00000198753	PLXNB3	-0.610696	7.67459	16.3483	0.00190763	0.0660413
ENSG00000188191	PRKAR1B	-1.69804	5.59557	16.3369	0.00191226	0.0660413
ENSG00000170500	LONRF2	-0.704054	5.38968	16.3368	0.00191229	0.0660413
ENSG00000114126	TFDP2	0.496433	5.2311	16.3158	0.00192084	0.0660413
ENSG00000244187	TMEM141	-0.917002	5.09845	16.306	0.00192482	0.0660413
ENSG00000153885	KCTD15	1.11497	4.90108	16.2828	0.00193432	0.0660413
ENSG00000103550	KNOP1	0.985663	4.61109	16.2821	0.00193461	0.0660413
ENSG00000162804	SNED1	1.70966	4.90952	16.2501	0.00194781	0.0660413
ENSG00000094755	GABRP	-1.20694	1.40715	16.2427	0.00195085	0.0660413
ENSG00000204099	NEU4	-1.44401	3.86244	16.237	0.00195324	0.0660413
ENSG00000117643	MAN1C1	1.37897	5.92925	16.192	0.00197204	0.0660413
ENSG00000169439	SDC2	1.16505	5.47233	16.1854	0.00197481	0.0660413
ENSG00000173848	NET1	-0.748924	5.87876	16.1833	0.00197571	0.0660413
ENSG00000158526	TSR2	-0.919065	6.83736	16.1819	0.0019763	0.0660413
ENSG00000079335	CDC14A	1.20353	2.29557	16.1807	0.00197678	0.0660413
ENSG00000006652	IFRD1	1.04347	6.03182	16.1738	0.00197971	0.0660413
ENSG00000146648	EGFR	1.28893	4.7492	16.1482	0.00199056	0.0660413
ENSG00000110660	SLC35F2	1.40193	2.9169	16.1442	0.00199226	0.0660413
ENSG00000211584	SLC48A1	-0.754197	7.97822	16.1416	0.00199337	0.0660413
ENSG00000124507	PACSIN1	-3.2462	4.25681	16.0617	0.0020277	0.0667426
ENSG00000104368	PLAT	-1.22505	4.59018	16.0587	0.002029	0.0667426
ENSG00000142173	COL6A2	1.23281	5.54667	16.0557	0.00203031	0.0667426
ENSG00000090920	NA	2.8182	3.99899	16.0187	0.00204646	0.0670996
ENSG00000111752	PHC1	0.759696	5.3414	15.9943	0.0020572	0.0672779
ENSG00000049449	RCN1	1.20484	5.92764	15.9653	0.0020701	0.0674155
ENSG00000168314	MOBP	-1.31328	12.0753	15.9327	0.00208465	0.0674155
ENSG00000197380	DACT3	-0.650127	6.36382	15.9096	0.00209503	0.0674155
ENSG00000188064	WNT7B	-1.64841	1.9571	15.8958	0.00210128	0.0674155
ENSG00000099822	HCN2	-0.959342	7.19554	15.8929	0.00210262	0.0674155
ENSG00000092758	COL9A3	-1.69169	7.28776	15.8901	0.00210387	0.0674155
ENSG00000173327	MAP3K11	-0.633308	6.84657	15.8806	0.00210821	0.0674155
ENSG00000130477	UNC13A	-1.55875	3.02996	15.8675	0.00211417	0.0674155
ENSG00000105409	ATP1A3	-3.37986	5.44962	15.8599	0.00211764	0.0674155
ENSG00000099204	ABLIM1	1.00242	7.63702	15.8536	0.00212051	0.0674155
ENSG00000173221	GLRX	1.95737	4.03627	15.8475	0.00212329	0.0674155
ENSG00000119729	RHOQ	0.767341	6.62918	15.8434	0.00212516	0.0674155
ENSG00000114631	PODXL2	-0.991797	5.88585	15.8098	0.00214067	0.0674279
ENSG00000196865	NHLRC2	0.837237	3.51342	15.7679	0.00216019	0.0674279
ENSG00000100058	CRYBB2P1	-0.724082	3.74689	15.767	0.00216063	0.0674279
ENSG00000067836	ROGDI	-0.945996	7.59215	15.7521	0.00216761	0.0674279
ENSG00000172794	RAB37	-0.955117	1.32317	15.7466	0.00217021	0.0674279
ENSG00000101412	E2F1	-1.30121	3.21127	15.7289	0.00217855	0.0674279
ENSG00000092470	WDR76	0.953569	1.67755	15.7134	0.00218587	0.0674279
ENSG00000113407	TARS	0.600066	5.43002	15.7098	0.00218758	0.0674279
ENSG00000135720	DYNC1LI2	-0.751563	9.52238	15.6995	0.00219247	0.0674279
ENSG00000184500	PROS1	1.13986	3.8103	15.6877	0.00219812	0.0674279
ENSG00000139921	TMX1	0.758564	4.19214	15.6841	0.00219985	0.0674279
ENSG00000102466	FGF14	-1.89939	1.70102	15.6695	0.00220684	0.0674279
ENSG00000036257	CUL3	0.737672	5.88136	15.669	0.00220707	0.0674279
ENSG00000228594	FNDC10	-1.91351	2.85644	15.6589	0.00221193	0.0674279
ENSG00000162817	C1orf115	-1.39714	2.05648	15.6484	0.002217	0.0674279
ENSG00000135063	FAM189A2	1.37664	4.84543	15.6472	0.00221759	0.0674279
ENSG00000242265	PEG10	-0.79311	6.83525	15.6417	0.00222023	0.0674279
ENSG00000100219	XBP1	0.929223	5.0664	15.6397	0.0022212	0.0674279
ENSG00000156966	B3GNT7	-1.31073	3.33415	15.5845	0.00224811	0.0677924
ENSG00000099284	H2AFY2	-1.49271	2.54239	15.569	0.00225571	0.0677924
ENSG00000196648	NA	1.01865	2.96735	15.5667	0.00225686	0.0677924
ENSG00000149809	TM7SF2	-0.934944	5.58113	15.5415	0.0022693	0.0677924
ENSG00000165312	OTUD1	0.782517	3.28886	15.5302	0.00227492	0.0677924
ENSG00000197956	S100A6	1.06404	7.21905	15.5251	0.00227746	0.0677924
ENSG00000073712	FERMT2	0.716016	6.04406	15.5198	0.00228014	0.0677924
ENSG00000180891	CUEDC1	-0.997124	6.30279	15.4966	0.00229174	0.0677924
ENSG00000187634	SAMD11	1.57095	3.89911	15.4956	0.00229221	0.0677924
ENSG00000224870	MRPL20-AS1	-0.909357	4.66105	15.4952	0.00229243	0.0677924
ENSG00000196535	MYO18A	-0.508427	7.10815	15.4921	0.00229399	0.0677924
ENSG00000057252	SOAT1	0.830723	3.85573	15.4855	0.00229732	0.0677924
ENSG00000162836	ACP6	0.856742	2.13711	15.4272	0.00232689	0.0685057
ENSG00000135272	MDFIC	1.39558	3.72769	15.4007	0.0023405	0.0687468
ENSG00000087085	ACHE	-2.36054	4.29298	15.3684	0.00235717	0.0690766
ENSG00000150275	PCDH15	-1.13403	2.61164	15.3156	0.00238478	0.0691272
ENSG00000170370	EMX2	1.45249	2.80709	15.3135	0.00238586	0.0691272
ENSG00000198242	RPL23A	-0.710168	7.75285	15.3049	0.00239043	0.0691272
ENSG00000158560	DYNC1I1	-0.696942	5.59505	15.2957	0.00239529	0.0691272
ENSG00000111666	CHPT1	0.954704	5.38856	15.2803	0.00240346	0.0691272
ENSG00000108852	MPP2	-0.613774	6.59223	15.2579	0.00241536	0.0691272
ENSG00000129473	BCL2L2	-0.639601	7.75702	15.2568	0.00241597	0.0691272
ENSG00000105325	FZR1	-0.670603	5.50028	15.255	0.00241691	0.0691272
ENSG00000107957	SH3PXD2A	-0.985175	7.65726	15.2509	0.00241913	0.0691272
ENSG00000140859	KIFC3	-0.665346	5.35359	15.2505	0.00241931	0.0691272
ENSG00000187135	VSTM2B	-0.977768	4.76632	15.227	0.00243194	0.0691272
ENSG00000204103	MAFB	1.6197	3.37519	15.2166	0.00243756	0.0691272
ENSG00000106976	DNM1	-2.58942	4.43748	15.2122	0.00243992	0.0691272
ENSG00000163704	PRRT3	-1.08411	2.47644	15.1898	0.00245209	0.0691272
ENSG00000071246	VASH1	-0.676539	7.24691	15.18	0.0024574	0.0691272
ENSG00000166257	SCN3B	-2.07704	3.11411	15.1597	0.0024685	0.0691272
ENSG00000162444	RBP7	-0.819473	4.36394	15.1591	0.00246887	0.0691272
ENSG00000105251	SHD	-1.23613	1.90289	15.1563	0.00247041	0.0691272
ENSG00000204851	PNMA8B	-1.37275	4.96667	15.1497	0.00247404	0.0691272
ENSG00000116729	WLS	1.40661	6.44687	15.1469	0.00247554	0.0691272
ENSG00000124194	GDAP1L1	-1.60503	1.78077	15.1415	0.0024785	0.0691272
ENSG00000155324	GRAMD2B	1.04123	6.09397	15.1411	0.00247875	0.0691272
ENSG00000221963	APOL6	1.16469	4.15516	15.0992	0.00250194	0.0691581
ENSG00000088367	EPB41L1	-0.48343	7.55967	15.089	0.00250764	0.0691581
ENSG00000111783	RFX4	1.37479	6.03506	15.0731	0.00251655	0.0691581
ENSG00000120063	GNA13	0.696958	6.22723	15.0699	0.00251835	0.0691581
ENSG00000124831	LRRFIP1	0.670316	4.55908	15.059	0.00252445	0.0691581
ENSG00000142920	AZIN2	-1.05205	5.17904	15.0361	0.00253742	0.0691581
ENSG00000205726	ITSN1	0.93163	6.04603	15.0301	0.00254079	0.0691581
ENSG00000111775	COX6A1	-0.744868	8.00998	15.0251	0.00254363	0.0691581
ENSG00000067221	STOML1	-0.823255	4.51067	15.0207	0.00254615	0.0691581
ENSG00000167202	TBC1D2B	0.759493	4.78534	15.016	0.0025488	0.0691581
ENSG00000105613	MAST1	-2.04521	2.98211	15.0099	0.00255232	0.0691581
ENSG00000174939	ASPHD1	-1.29427	6.76979	14.9979	0.00255917	0.0691581
ENSG00000151929	BAG3	2.14275	6.83224	14.9945	0.00256112	0.0691581
ENSG00000089199	CHGB	-2.68238	4.23106	14.9937	0.00256154	0.0691581
ENSG00000000003	TSPAN6	1.55108	4.53153	14.9892	0.00256413	0.0691581
ENSG00000178585	CTNNBIP1	-0.950567	5.45298	14.9809	0.00256893	0.0691581
ENSG00000184384	MAML2	0.820029	4.20109	14.9746	0.00257251	0.0691581
ENSG00000105419	MEIS3	-2.12507	2.46253	14.8941	0.00261937	0.0701578
ENSG00000168310	IRF2	0.591917	4.57875	14.8847	0.00262491	0.0701578
ENSG00000069424	KCNAB2	-0.947529	4.49158	14.8784	0.00262864	0.0701578
ENSG00000079215	SLC1A3	0.957085	8.32488	14.8688	0.0026343	0.0701578
ENSG00000126214	KLC1	-0.764417	8.00216	14.8571	0.00264123	0.0701578
ENSG00000184515	BEX5	-1.41089	3.09249	14.8422	0.0026501	0.0701578
ENSG00000198929	NOS1AP	-1.00471	2.4361	14.8395	0.0026517	0.0701578
ENSG00000141441	GAREM1	0.706843	5.09821	14.8275	0.00265893	0.0701578
ENSG00000172380	GNG12	1.28271	5.49323	14.8193	0.0026638	0.0701578
ENSG00000132274	TRIM22	0.902384	4.43612	14.8173	0.00266499	0.0701578
ENSG00000099282	TSPAN15	-1.17361	6.58696	14.8044	0.00267279	0.0702176
ENSG00000185250	PPIL6	1.24321	2.83503	14.7785	0.00268845	0.07039
ENSG00000124374	PAIP2B	-1.28404	9.2247	14.7752	0.00269045	0.07039
ENSG00000184254	ALDH1A3	-1.02203	2.70094	14.7646	0.00269687	0.0704127
ENSG00000102996	MMP15	-1.22123	3.17698	14.7248	0.00272126	0.0708581
ENSG00000114251	WNT5A	1.60236	2.48666	14.7185	0.0027251	0.0708581
ENSG00000198176	TFDP1	-0.641937	5.35783	14.6962	0.0027389	0.0709037
ENSG00000106624	AEBP1	1.69898	7.63867	14.6871	0.00274455	0.0709037
ENSG00000101445	PPP1R16B	-0.960304	7.17793	14.6771	0.00275077	0.0709037
ENSG00000106565	TMEM176B	1.10554	5.27	14.6716	0.00275424	0.0709037
ENSG00000165029	ABCA1	1.76168	5.31459	14.6624	0.00275994	0.0709037
ENSG00000129250	KIF1C	-1.08882	9.9275	14.6617	0.00276038	0.0709037
ENSG00000198576	ARC	-2.34906	3.00989	14.6459	0.00277032	0.0710153
ENSG00000078053	AMPH	-1.6318	2.45194	14.6195	0.002787	0.0711372
ENSG00000170004	CHD3	-0.84496	4.80955	14.6013	0.00279856	0.0711372
ENSG00000174672	BRSK2	-0.585579	5.46945	14.6009	0.00279875	0.0711372
ENSG00000153944	MSI2	0.747654	6.99262	14.6004	0.00279908	0.0711372
ENSG00000156535	CD109	1.53659	3.86108	14.5865	0.00280795	0.0711372
ENSG00000184828	ZBTB7C	1.32052	3.42844	14.5709	0.00281795	0.0711372
ENSG00000198624	CCDC69	0.720278	3.79227	14.546	0.00283395	0.0711372
ENSG00000172936	MYD88	0.958702	3.14322	14.5416	0.00283682	0.0711372
ENSG00000176406	RIMS2	-1.72743	1.95259	14.5184	0.00285187	0.0711372
ENSG00000163235	TGFA	-0.7622	5.69838	14.5148	0.00285418	0.0711372
ENSG00000071967	CYBRD1	0.989853	6.60855	14.5107	0.00285686	0.0711372
ENSG00000162493	PDPN	1.27737	4.5956	14.4989	0.00286461	0.0711372
ENSG00000261579	NA	-0.71142	3.70446	14.4821	0.00287556	0.0711372
ENSG00000234851	RPL23AP42	-0.732171	7.51923	14.4435	0.00290107	0.0711372
ENSG00000111321	LTBR	0.940232	4.31114	14.4434	0.00290112	0.0711372
ENSG00000162433	AK4	1.0149	5.91247	14.4413	0.00290257	0.0711372
ENSG00000164418	GRIK2	-1.00704	3.1151	14.4242	0.00291394	0.0711372
ENSG00000121905	HPCA	-1.49502	2.16127	14.4234	0.00291444	0.0711372
ENSG00000164188	RANBP3L	2.12341	4.2415	14.4118	0.00292225	0.0711372
ENSG00000165895	ARHGAP42	1.26625	2.4909	14.4067	0.00292567	0.0711372
ENSG00000183255	PTTG1IP	0.737069	8.22278	14.405	0.00292676	0.0711372
ENSG00000186432	KPNA4	0.537268	5.91032	14.404	0.00292742	0.0711372
ENSG00000174233	ADCY6	-0.544084	4.56707	14.4007	0.00292965	0.0711372
ENSG00000170743	SYT9	-0.671182	4.60985	14.3952	0.00293334	0.0711372
ENSG00000176101	SSNA1	-0.775143	5.69036	14.3859	0.00293966	0.0711372
ENSG00000215699	NA	0.511418	4.58375	14.3828	0.0029417	0.0711372
ENSG00000198695	MT-ND6	-2.14727	6.72209	14.3785	0.00294459	0.0711372
ENSG00000089250	NOS1	-1.58573	1.95073	14.3747	0.00294722	0.0711372
ENSG00000162664	ZNF326	-0.632664	6.23814	14.3704	0.00295011	0.0711372
ENSG00000160392	C19orf47	-0.713467	4.3626	14.3698	0.00295049	0.0711372
ENSG00000177030	DEAF1	-0.784626	5.53574	14.3698	0.00295052	0.0711372
ENSG00000182118	FAM89A	0.813089	4.28015	14.364	0.00295447	0.0711372
ENSG00000163485	ADORA1	-0.795639	6.44275	14.3428	0.00296885	0.0711416
ENSG00000090097	PCBP4	-0.832197	7.69001	14.3414	0.00296985	0.0711416
ENSG00000048740	CELF2	0.806403	5.26296	14.3265	0.00298004	0.0711416
ENSG00000206172	HBA1	-2.90459	5.77571	14.3255	0.0029807	0.0711416
ENSG00000198853	RUSC2	-0.624213	6.30445	14.3139	0.00298865	0.0711416
ENSG00000156959	LHFPL4	-1.33715	1.20005	14.2902	0.00300501	0.0711416
ENSG00000100399	CHADL	-1.34145	6.67035	14.2858	0.00300808	0.0711416
ENSG00000115325	DOK1	0.754008	3.03198	14.2836	0.00300961	0.0711416
ENSG00000068400	GRIPAP1	-0.57268	5.84109	14.2807	0.0030116	0.0711416
ENSG00000075618	FSCN1	-0.690881	7.52976	14.2756	0.00301518	0.0711416
ENSG00000101460	MAP1LC3A	-0.910652	5.94821	14.2733	0.00301674	0.0711416
ENSG00000186063	AIDA	0.693936	7.07543	14.2609	0.00302539	0.0711416
ENSG00000112096	SOD2	1.62187	8.334	14.2542	0.00303009	0.0711416
ENSG00000024422	EHD2	1.22617	4.93767	14.2498	0.00303315	0.0711416
ENSG00000172164	SNTB1	1.48115	4.8145	14.2217	0.00305289	0.0714725
ENSG00000159189	C1QC	2.02382	6.05155	14.2087	0.00306204	0.0715547
ENSG00000115840	SLC25A12	-0.532918	4.0651	14.1761	0.00308528	0.071721
ENSG00000008056	SYN1	-2.47158	4.171	14.1758	0.00308545	0.071721
ENSG00000175029	CTBP2	0.635724	5.22838	14.1703	0.0030894	0.071721
ENSG00000187764	SEMA4D	-0.826728	8.83633	14.1595	0.00309709	0.071721
ENSG00000105808	RASA4	1.00145	5.70301	14.1591	0.00309742	0.071721
ENSG00000130005	GAMT	-0.802011	6.06011	14.131	0.00311766	0.0717764
ENSG00000104863	LIN7B	-0.880082	3.30679	14.1309	0.00311775	0.0717764
ENSG00000152242	C18orf25	0.701692	4.1017	14.1307	0.00311787	0.0717764
ENSG00000034677	RNF19A	0.954616	6.17425	14.1244	0.00312244	0.0717764
ENSG00000121766	ZCCHC17	-0.659368	5.84585	14.1125	0.00313107	0.0718099
ENSG00000153029	MR1	1.10142	2.97377	14.1003	0.00313993	0.0718099
ENSG00000204278	TMEM235	-0.958989	6.00741	14.099	0.00314087	0.0718099
ENSG00000168824	NSG1	-2.46477	3.47475	14.0886	0.00314853	0.0718555
ENSG00000074800	ENO1	0.687919	9.17035	14.0775	0.00315662	0.0719109
ENSG00000156172	C8orf37	0.907626	2.9435	14.0532	0.00317453	0.07201
ENSG00000132639	SNAP25	-2.32552	5.37245	14.0382	0.00318563	0.07201
ENSG00000198805	PNP	0.998306	3.92379	14.0348	0.00318813	0.07201
ENSG00000133687	TMTC1	0.922348	4.34797	14.0274	0.00319367	0.07201
ENSG00000171840	NINJ2	-0.992442	5.40557	14.0213	0.00319817	0.07201
ENSG00000159720	ATP6V0D1	-0.631872	6.25811	14.0115	0.0032055	0.07201
ENSG00000185774	KCNIP4	-1.89747	2.43653	14.0067	0.00320911	0.07201
ENSG00000155016	CYP2U1	0.87931	4.19954	14.0001	0.00321402	0.07201
ENSG00000128654	MTX2	-0.573742	4.77355	13.9938	0.00321873	0.07201
ENSG00000185052	SLC24A3	-1.28278	2.78746	13.9835	0.00322653	0.07201
ENSG00000100592	DAAM1	0.975012	4.75214	13.9771	0.00323133	0.07201
ENSG00000178202	KDELC2	0.946157	3.59807	13.972	0.00323521	0.07201
ENSG00000169432	SCN9A	-1.48203	2.3048	13.964	0.00324122	0.07201
ENSG00000017797	RALBP1	0.700892	6.87092	13.9565	0.00324691	0.07201
ENSG00000213741	RPS29	-0.744445	6.63868	13.9453	0.00325541	0.07201
ENSG00000162496	DHRS3	1.15201	5.49598	13.9391	0.00326014	0.07201
ENSG00000159023	EPB41	1.14237	3.33887	13.9375	0.00326135	0.07201
ENSG00000257727	CNPY2	-0.506914	5.46294	13.9352	0.00326312	0.07201
ENSG00000163517	HDAC11	-0.965233	7.24623	13.9234	0.00327214	0.0720836
ENSG00000031081	ARHGAP31	0.726442	4.42056	13.9097	0.00328265	0.072093
ENSG00000198598	MMP17	-1.36872	2.80347	13.9053	0.00328608	0.072093
ENSG00000104635	SLC39A14	2.33706	4.93459	13.8995	0.00329054	0.072093
ENSG00000111678	C12orf57	-0.569455	5.64659	13.891	0.00329711	0.072093
ENSG00000064270	ATP2C2	-1.20172	1.69655	13.8808	0.00330494	0.072093
ENSG00000108018	SORCS1	-0.780219	1.52864	13.8786	0.00330666	0.072093
ENSG00000128185	DGCR6L	-0.896209	5.32321	13.8683	0.00331467	0.0721438
ENSG00000198585	NUDT16	-0.767435	7.77198	13.8196	0.00335278	0.0727824
ENSG00000166822	TMEM170A	0.654538	5.03296	13.8162	0.00335548	0.0727824
ENSG00000214253	FIS1	-0.7773	7.61748	13.7902	0.00337603	0.0731031
ENSG00000109332	UBE2D3	0.467572	7.41997	13.7466	0.00341096	0.0733884
ENSG00000116260	QSOX1	-0.661167	5.57395	13.7425	0.00341421	0.0733884
ENSG00000153207	AHCTF1	0.666271	4.95739	13.7406	0.00341574	0.0733884
ENSG00000102007	PLP2	1.01912	3.60733	13.734	0.00342104	0.0733884
ENSG00000184575	XPOT	0.595523	6.36067	13.7272	0.00342655	0.0733884
ENSG00000204065	TCEAL5	-0.899463	4.15663	13.7251	0.00342827	0.0733884
ENSG00000111110	PPM1H	-0.767009	5.25967	13.7234	0.00342969	0.0733884
ENSG00000180730	SHISA2	-1.19589	2.77639	13.6923	0.00345496	0.0737966
ENSG00000163191	S100A11	1.34135	4.96939	13.685	0.0034609	0.0737966
ENSG00000151572	ANO4	-1.34213	2.35645	13.6775	0.00346705	0.0737966
ENSG00000090339	ICAM1	1.57834	3.5716	13.6714	0.00347203	0.0737966
ENSG00000109610	SOD3	0.894212	3.2191	13.6498	0.00348983	0.074051
ENSG00000152926	ZNF117	0.686995	4.10371	13.6357	0.00350154	0.0741753
ENSG00000177954	RPS27	-0.678368	7.88914	13.6273	0.00350852	0.0741994
ENSG00000188706	ZDHHC9	-0.706157	7.51816	13.6105	0.00352249	0.0742714
ENSG00000105649	RAB3A	-1.58	4.43634	13.6032	0.00352865	0.0742714
ENSG00000145592	RPL37	-0.825195	9.08933	13.5914	0.00353853	0.0742714
ENSG00000129968	ABHD17A	-0.758231	7.60628	13.5841	0.00354466	0.0742714
ENSG00000198938	MT-CO3	-1.48942	13.4172	13.5825	0.00354603	0.0742714
ENSG00000149547	EI24	-0.417926	5.84815	13.578	0.00354979	0.0742714
ENSG00000161970	RPL26	-0.577392	8.27813	13.5743	0.0035529	0.0742714
ENSG00000100292	HMOX1	0.834755	4.41683	13.5039	0.00361294	0.0752249
ENSG00000176435	CLEC14A	-1.36649	3.06789	13.5035	0.00361334	0.0752249
ENSG00000174194	NA	-0.928948	2.4429	13.489	0.0036258	0.0752249
ENSG00000226710	C6orf48	-0.877433	6.68013	13.473	0.00363974	0.0752249
ENSG00000110880	CORO1C	0.458734	6.36355	13.4727	0.00363995	0.0752249
ENSG00000123358	NR4A1	-1.89693	4.79173	13.4719	0.00364066	0.0752249
ENSG00000166295	ANAPC16	0.801313	5.64534	13.4704	0.00364194	0.0752249
ENSG00000049323	LTBP1	0.930338	3.81138	13.4658	0.00364594	0.0752249
ENSG00000157224	CLDN12	1.15394	3.85333	13.4564	0.00365414	0.0752716
ENSG00000124942	AHNAK	1.16323	9.07648	13.4383	0.00367002	0.0754763
ENSG00000092051	JPH4	-1.61534	4.18497	13.4229	0.00368356	0.0756323
ENSG00000137601	NEK1	0.670777	4.87365	13.4083	0.00369646	0.0757745
ENSG00000152661	GJA1	1.83123	8.81631	13.3952	0.00370805	0.0758895
ENSG00000100767	PAPLN	1.36573	3.28902	13.3871	0.00371522	0.0759137
ENSG00000182901	RGS7	-1.22705	2.08722	13.3754	0.00372564	0.0760043
ENSG00000087152	ATXN7L3	-0.469134	5.72597	13.362	0.00373768	0.0760603
ENSG00000183837	PNMA3	-2.25381	3.19617	13.3588	0.00374055	0.0760603
ENSG00000103184	SEC14L5	-0.827817	6.96118	13.3473	0.0037509	0.0760603
ENSG00000141279	NPEPPS	0.613622	6.39753	13.3457	0.00375236	0.0760603
ENSG00000103994	ZNF106	0.774089	7.07065	13.3385	0.0037588	0.0760693
ENSG00000144908	ALDH1L1	1.02238	5.55382	13.3286	0.00376779	0.0761298
ENSG00000101333	PLCB4	-0.709645	2.2132	13.3083	0.00378621	0.0763803
ENSG00000099785	2021-03-02	-0.703238	5.68012	13.2836	0.00380873	0.0766156
ENSG00000002933	TMEM176A	1.0896	4.96145	13.2823	0.00380995	0.0766156
ENSG00000115828	QPCT	-1.85041	2.34022	13.2418	0.00384736	0.0771721
ENSG00000139117	CPNE8	1.27297	2.82804	13.2377	0.00385116	0.0771721
ENSG00000167770	OTUB1	-0.528805	6.1706	13.2326	0.00385587	0.0771721
ENSG00000143970	ASXL2	0.776616	4.74163	13.2162	0.00387115	0.0773559
ENSG00000128268	MGAT3	-0.86662	5.61654	13.1999	0.00388643	0.0775391
ENSG00000072182	ASIC4	-1.04119	2.64403	13.1928	0.0038931	0.0775504
ENSG00000099958	DERL3	0.903686	1.24166	13.1697	0.00391497	0.0778636
ENSG00000182718	ANXA2	1.15224	6.36927	13.1394	0.00394373	0.078313
ENSG00000076984	MAP2K7	-0.528223	5.44825	13.1163	0.00396591	0.0786217
ENSG00000205929	C21orf62	1.37138	2.89707	13.1084	0.00397349	0.0786217
ENSG00000178538	CA8	1.08009	3.33575	13.1039	0.00397787	0.0786217
ENSG00000188807	TMEM201	-0.575175	4.57365	13.0825	0.00399857	0.0789078
ENSG00000173482	PTPRM	-0.548481	4.55198	13.0675	0.00401319	0.0789078
ENSG00000196581	AJAP1	-1.07343	4.42933	13.0611	0.00401946	0.0789078
ENSG00000148334	PTGES2	-0.706744	4.69362	13.0536	0.00402676	0.0789078
ENSG00000196507	TCEAL3	-0.78557	6.78912	13.046	0.00403423	0.0789078
ENSG00000174032	SLC25A30	1.19178	3.55304	13.045	0.00403522	0.0789078
ENSG00000163840	DTX3L	0.991506	3.73704	13.0356	0.00404446	0.0789078
ENSG00000149633	KIAA1755	-0.729947	6.15294	13.0348	0.00404523	0.0789078
ENSG00000143514	TP53BP2	0.612304	6.09016	13.0314	0.00404853	0.0789078
ENSG00000007402	CACNA2D2	-1.93586	2.47855	13.0223	0.00405754	0.0789078
ENSG00000185090	MANEAL	-1.01542	3.20526	13.0191	0.00406075	0.0789078
ENSG00000133597	ADCK2	-0.555817	4.69786	13.0031	0.00407656	0.079094
ENSG00000197982	C1orf122	-0.760737	6.47782	12.9779	0.00410175	0.0793033
ENSG00000106266	SNX8	-0.716259	5.29695	12.9752	0.00410448	0.0793033
ENSG00000115239	ASB3	0.537055	5.43472	12.9725	0.00410717	0.0793033
ENSG00000143774	GUK1	-0.63687	7.53307	12.9673	0.00411234	0.0793033
ENSG00000181004	BBS12	1.07347	1.65729	12.9574	0.00412227	0.0793147
ENSG00000115594	IL1R1	1.16709	3.67754	12.9543	0.00412544	0.0793147
ENSG00000182199	SHMT2	0.700562	4.97823	12.9197	0.00416048	0.0797274
ENSG00000136938	ANP32B	-0.674025	7.67969	12.9195	0.00416067	0.0797274
ENSG00000104381	GDAP1	-0.910415	5.20565	12.9145	0.00416576	0.0797274
ENSG00000184007	PTP4A2	-0.616659	9.51574	12.9031	0.00417748	0.0797888
ENSG00000079691	CARMIL1	1.17624	3.48022	12.8928	0.00418798	0.0797888
ENSG00000114698	PLSCR4	1.43407	5.4463	12.8925	0.00418832	0.0797888
ENSG00000144230	GPR17	-1.3545	4.38385	12.8868	0.00419411	0.0797888
ENSG00000116815	CD58	0.959208	2.30227	12.8691	0.00421238	0.0799986
ENSG00000104450	SPAG1	1.43783	2.9695	12.8576	0.00422431	0.0799986
ENSG00000101017	CD40	1.08372	1.92651	12.8538	0.00422827	0.0799986
ENSG00000063015	SEZ6	-1.53083	2.99611	12.8473	0.00423498	0.0799986
ENSG00000075340	ADD2	-1.33233	3.36757	12.8457	0.00423666	0.0799986
ENSG00000125817	CENPB	-0.983787	8.35154	12.8351	0.00424773	0.0800429
ENSG00000166963	MAP1A	-0.605086	8.30833	12.8293	0.00425375	0.0800429
ENSG00000174021	GNG5	0.711203	4.96815	12.8253	0.00425793	0.0800429
ENSG00000102038	SMARCA1	0.737507	5.45661	12.8051	0.00427913	0.0802508
ENSG00000084628	NKAIN1	-1.54776	3.23647	12.8027	0.00428164	0.0802508
ENSG00000114853	ZBTB47	-0.811512	7.59646	12.7942	0.00429069	0.0803016
ENSG00000129151	BBOX1	1.15621	4.27391	12.7877	0.00429753	0.0803113
ENSG00000114904	NEK4	0.676023	4.05051	12.7767	0.00430916	0.0804101
ENSG00000197863	ZNF790	0.791442	2.03988	12.7646	0.00432209	0.0804971
ENSG00000170873	MTSS1	-0.572061	6.44814	12.7604	0.0043265	0.0804971
ENSG00000148053	NTRK2	1.44366	9.63431	12.7351	0.00435359	0.0808825
ENSG00000109956	B3GAT1	-0.622152	8.57362	12.7059	0.00438508	0.0813384
ENSG00000134769	DTNA	0.971911	9.9415	12.6922	0.00440002	0.0813384
ENSG00000178162	FAR2P2	-0.685008	4.58197	12.6889	0.00440354	0.0813384
ENSG00000169359	SLC33A1	0.580819	4.51295	12.6887	0.00440378	0.0813384
ENSG00000132359	RAP1GAP2	-1.17173	2.63636	12.6533	0.00444256	0.0814045
ENSG00000105137	SYDE1	0.806715	3.17439	12.652	0.00444399	0.0814045
ENSG00000084234	APLP2	0.522571	8.15467	12.6496	0.00444668	0.0814045
ENSG00000183337	BCOR	-0.738291	4.17032	12.6464	0.00445014	0.0814045
ENSG00000212907	MT-ND4L	-1.33443	11.3694	12.6434	0.00445343	0.0814045
ENSG00000130338	TULP4	-0.69506	6.31311	12.6399	0.0044573	0.0814045
ENSG00000170458	CD14	1.79352	4.54958	12.6398	0.00445742	0.0814045
ENSG00000171159	C9orf16	-1.08757	5.43779	12.6237	0.00447526	0.0814045
ENSG00000100139	MICALL1	-0.662545	5.6306	12.6208	0.00447851	0.0814045
ENSG00000166889	PATL1	0.539303	4.84947	12.6138	0.00448632	0.0814045
ENSG00000134594	RAB33A	-0.51985	4.84287	12.6043	0.00449688	0.0814045
ENSG00000177508	IRX3	1.2423	2.96013	12.601	0.00450056	0.0814045
ENSG00000075711	DLG1	-0.595236	7.07211	12.5978	0.00450411	0.0814045
ENSG00000011677	GABRA3	-1.39104	1.95775	12.5923	0.00451031	0.0814045
ENSG00000183979	NPB	-1.40991	1.99469	12.5843	0.00451926	0.0814045
ENSG00000124614	RPS10	-0.584454	7.68481	12.5795	0.0045247	0.0814045
ENSG00000123268	ATF1	0.87044	2.54791	12.5754	0.00452934	0.0814045
ENSG00000186193	SAPCD2	-1.40869	4.1754	12.5724	0.00453267	0.0814045
ENSG00000174456	C12orf76	-0.588948	6.68823	12.5723	0.0045328	0.0814045
ENSG00000154917	RAB6B	-0.590526	6.11906	12.5698	0.00453566	0.0814045
ENSG00000198431	TXNRD1	1.02808	5.68346	12.5516	0.00455624	0.0815732
ENSG00000067177	PHKA1	0.828287	3.8338	12.5501	0.00455792	0.0815732
ENSG00000169499	PLEKHA2	0.600921	4.74325	12.5104	0.00460319	0.08211
ENSG00000132321	IQCA1	1.16129	4.12277	12.5076	0.00460643	0.08211
ENSG00000166136	NDUFB8	-0.688397	6.59945	12.5035	0.00461112	0.08211
ENSG00000182836	PLCXD3	1.50431	5.25926	12.4986	0.0046168	0.08211
ENSG00000169764	UGP2	0.557145	5.826	12.4871	0.00463003	0.08211
ENSG00000078177	N4BP2	0.904144	1.63697	12.4858	0.00463153	0.08211
ENSG00000117280	RAB29	0.998968	5.14847	12.4844	0.00463321	0.08211
ENSG00000144445	KANSL1L	0.739725	4.09575	12.4676	0.00465264	0.0823394
ENSG00000087269	NOP14	0.685285	3.63966	12.4413	0.0046834	0.0826987
ENSG00000017483	SLC38A5	-1.57897	3.93433	12.4376	0.00468766	0.0826987
ENSG00000090060	PAPOLA	0.805171	7.17869	12.4335	0.00469249	0.0826987
ENSG00000175130	MARCKSL1	-0.73525	9.99374	12.4205	0.00470784	0.0828541
ENSG00000078596	ITM2A	-1.47884	5.696	12.4108	0.00471929	0.0829406
ENSG00000146676	PURB	0.572507	5.31165	12.4051	0.00472603	0.0829442
ENSG00000112210	RAB23	1.05473	4.50583	12.3895	0.00474447	0.0830667
ENSG00000169567	HINT1	-0.492654	6.25279	12.3882	0.00474611	0.0830667
ENSG00000254901	BORCS8	-0.763805	3.74651	12.3487	0.00479336	0.0837782
ENSG00000164117	FBXO8	0.742925	4.27434	12.33	0.00481598	0.0838324
ENSG00000088280	ASAP3	0.980434	4.95997	12.329	0.00481719	0.0838324
ENSG00000165186	PTCHD1	1.617	3.5185	12.322	0.00482566	0.0838324
ENSG00000198743	SLC5A3	2.93347	5.27202	12.32	0.00482815	0.0838324
ENSG00000102181	CD99L2	-0.57432	7.29421	12.3189	0.0048295	0.0838324
ENSG00000185128	NA	1.43607	3.48998	12.3049	0.00484649	0.0839014
ENSG00000128590	DNAJB9	0.546557	5.04996	12.3047	0.0048467	0.0839014
ENSG00000205363	INSYN1	-1.02512	4.82795	12.2914	0.00486303	0.0840695
ENSG00000136754	ABI1	0.64444	5.55686	12.2846	0.0048714	0.0840996
ENSG00000109771	LRP2BP	0.915104	3.63924	12.2738	0.00488468	0.0842142
ENSG00000167130	DOLPP1	-0.512119	4.57891	12.2575	0.0049048	0.0842586
ENSG00000023902	PLEKHO1	0.922102	2.83077	12.2564	0.00490613	0.0842586
ENSG00000239521	CASTOR3	-0.874108	6.9562	12.2527	0.00491065	0.0842586
ENSG00000135775	COG2	0.491839	4.19672	12.2481	0.00491641	0.0842586
ENSG00000074416	MGLL	-0.630522	6.29821	12.2347	0.00493311	0.0842586
ENSG00000105707	HPN	-0.783064	4.08902	12.2306	0.00493823	0.0842586
ENSG00000157734	SNX22	-1.38818	6.34647	12.2231	0.0049476	0.0842586
ENSG00000137275	RIPK1	0.660407	3.49868	12.2151	0.00495759	0.0842586
ENSG00000148123	PLPPR1	-0.711098	4.73807	12.2055	0.00496957	0.0842586
ENSG00000137822	TUBGCP4	0.631464	3.01347	12.204	0.00497154	0.0842586
ENSG00000116641	DOCK7	1.16249	5.20959	12.1947	0.00498323	0.0842586
ENSG00000116016	EPAS1	-0.708608	6.57413	12.1915	0.00498723	0.0842586
ENSG00000265307	NA	-0.693735	6.04176	12.1893	0.00498999	0.0842586
ENSG00000189319	FAM53B	-0.55693	6.67753	12.1778	0.00500458	0.0842586
ENSG00000203778	FAM229B	-0.533752	5.73357	12.1763	0.00500649	0.0842586
ENSG00000214562	NUTM2D	-1.11179	3.53853	12.1684	0.00501658	0.0842586
ENSG00000183248	PRR36	-1.44843	2.89729	12.1669	0.00501845	0.0842586
ENSG00000160097	FNDC5	-1.1693	1.99461	12.1657	0.00502001	0.0842586
ENSG00000100504	PYGL	1.10871	3.47997	12.1614	0.0050254	0.0842586
ENSG00000112695	COX7A2	-0.514704	6.28313	12.159	0.0050285	0.0842586
ENSG00000066382	MPPED2	-1.01041	2.1797	12.1578	0.00503002	0.0842586
ENSG00000152578	GRIA4	-0.564738	5.76733	12.1552	0.00503334	0.0842586
ENSG00000264364	DYNLL2	-0.529851	8.03743	12.1468	0.00504412	0.0843278
ENSG00000102225	CDK16	-0.561369	5.80917	12.1346	0.00505971	0.0843862
ENSG00000228253	MT-ATP8	-1.26564	10.2708	12.1323	0.00506264	0.0843862
ENSG00000121879	PIK3CA	0.625296	4.37921	12.1285	0.00506756	0.0843862
ENSG00000104320	NBN	0.532283	4.99328	12.1191	0.00507966	0.0844769
ENSG00000069431	ABCC9	0.952393	4.29894	12.1046	0.00509842	0.0846778
ENSG00000110057	UNC93B1	1.17048	3.43182	12.0902	0.00511711	0.0848488
ENSG00000172493	AFF1	0.559646	5.33905	12.0864	0.00512209	0.0848488
ENSG00000168243	GNG4	-1.62501	3.51803	12.0573	0.00516025	0.0853695
ENSG00000135241	PNPLA8	0.511867	5.66188	12.0452	0.00517613	0.0855207
ENSG00000239672	NME1	-0.591725	4.71565	12.0264	0.00520102	0.0856036
ENSG00000112308	C6orf62	0.644161	6.86877	12.0248	0.00520312	0.0856036
ENSG00000188613	NANOS1	1.11955	2.01592	12.0145	0.00521684	0.0856036
ENSG00000198363	ASPH	0.885118	6.10348	12.004	0.00523078	0.0856036
ENSG00000140090	SLC24A4	1.46716	3.58736	12.0038	0.00523111	0.0856036
ENSG00000131386	GALNT15	0.981978	8.62904	12.0023	0.00523306	0.0856036
ENSG00000138756	BMP2K	1.06255	5.39425	11.9984	0.00523828	0.0856036
ENSG00000176204	LRRTM4	-0.91786	1.45652	11.9864	0.00525446	0.0856036
ENSG00000095637	SORBS1	1.1495	8.29962	11.9835	0.00525833	0.0856036
ENSG00000137509	PRCP	1.04226	6.22752	11.9793	0.00526392	0.0856036
ENSG00000183317	EPHA10	-0.782408	2.63178	11.9789	0.00526456	0.0856036
ENSG00000101463	SYNDIG1	-0.676414	5.80604	11.9694	0.00527728	0.0856036
ENSG00000145708	CRHBP	-1.23196	3.18344	11.9687	0.00527829	0.0856036
ENSG00000165389	SPTSSA	0.542038	5.26312	11.9676	0.00527971	0.0856036
ENSG00000169083	AR	1.33628	3.47666	11.9657	0.00528234	0.0856036
ENSG00000162174	ASRGL1	-0.581038	5.55045	11.9486	0.00530555	0.0858701
ENSG00000150672	DLG2	-0.595703	6.9388	11.9372	0.00532098	0.08601
ENSG00000090530	P3H2	0.871251	4.2355	11.9155	0.0053507	0.0863337
ENSG00000072682	P4HA2	1.36363	3.37501	11.9078	0.00536133	0.0863337
ENSG00000262149	NA	1.27727	3.8594	11.9047	0.00536554	0.0863337
ENSG00000105894	PTN	-0.755349	6.48221	11.9028	0.00536821	0.0863337
ENSG00000162729	IGSF8	-0.677249	7.82339	11.889	0.00538724	0.0863758
ENSG00000131981	LGALS3	0.828187	4.764	11.8882	0.0053883	0.0863758
ENSG00000010319	SEMA3G	-1.91325	3.42735	11.8861	0.00539126	0.0863758
ENSG00000080298	RFX3	0.917847	4.38023	11.8745	0.00540739	0.086525
ENSG00000133048	CHI3L1	1.62234	6.25087	11.8636	0.00542257	0.0866587
ENSG00000198826	ARHGAP11A	-0.914122	2.94928	11.8416	0.00545327	0.0870265
ENSG00000108179	PPIF	-0.572947	6.40755	11.8373	0.0054593	0.0870265
ENSG00000146373	RNF217	0.896724	3.71802	11.8276	0.00547302	0.0871357
ENSG00000170837	GPR27	-1.26947	4.74809	11.8199	0.00548383	0.0871984
ENSG00000153113	CAST	0.505232	6.51886	11.7988	0.00551375	0.0873919
ENSG00000115159	GPD2	0.677371	4.70198	11.7938	0.00552096	0.0873919
ENSG00000160932	LY6E	-1.31258	4.36726	11.7927	0.00552252	0.0873919
ENSG00000026103	FAS	1.60057	2.67824	11.7917	0.00552384	0.0873919
ENSG00000180198	RCC1	1.22667	3.31288	11.785	0.00553338	0.0873919
ENSG00000075420	FNDC3B	0.804308	3.09342	11.7823	0.00553732	0.0873919
ENSG00000185347	TEDC1	-1.07621	3.27474	11.7606	0.00556848	0.0877744
ENSG00000143036	SLC44A3	1.18212	2.88386	11.7384	0.00560047	0.0877886
ENSG00000061676	NCKAP1	0.564888	6.84355	11.7384	0.00560051	0.0877886
ENSG00000085563	ABCB1	-1.1532	4.44488	11.735	0.00560536	0.0877886
ENSG00000100889	PCK2	0.842451	2.62339	11.7348	0.00560575	0.0877886
ENSG00000165097	KDM1B	0.734635	4.30826	11.7239	0.00562161	0.0877886
ENSG00000116044	NFE2L2	0.589866	6.86518	11.7204	0.00562667	0.0877886
ENSG00000105696		-1.52035	5.48454	11.7173	0.00563117	0.0877886
ENSG00000196189	SEMA4A	-1.36716	2.52491	11.7029	0.00565227	0.0877886
ENSG00000105695	MAG	-0.902872	9.85179	11.7006	0.00565558	0.0877886
ENSG00000114942	EEF1B2	-0.740539	7.33975	11.699	0.00565792	0.0877886
ENSG00000161544	CYGB	-1.6142	2.24082	11.6978	0.00565975	0.0877886
ENSG00000104756	KCTD9	0.69843	3.66076	11.6969	0.00566106	0.0877886
ENSG00000096150	RPS18	-0.705995	8.456	11.6967	0.00566133	0.0877886
ENSG00000157617	C2CD2	0.82112	5.67702	11.6933	0.00566624	0.0877886
ENSG00000159399	HK2	1.55134	4.66168	11.6854	0.00567797	0.0878632
ENSG00000146122	DAAM2	-0.798017	9.57851	11.6671	0.00570497	0.0880681
ENSG00000163545	NUAK2	0.843921	1.80078	11.6635	0.00571026	0.0880681
ENSG00000128050	PAICS	0.44434	6.27984	11.6623	0.00571204	0.0880681
ENSG00000179604	CDC42EP4	1.19515	6.98729	11.6557	0.00572192	0.088079
ENSG00000148154	UGCG	1.01494	4.1828	11.6451	0.00573761	0.088079
ENSG00000160781	PAQR6	-1.32148	11.3091	11.6416	0.00574286	0.088079
ENSG00000130787	HIP1R	-0.562567	8.00783	11.6412	0.00574344	0.088079
ENSG00000197756	RPL37A	-0.784407	8.8545	11.6349	0.00575296	0.088079
ENSG00000173369	C1QB	2.13586	6.52957	11.6339	0.00575439	0.088079
ENSG00000142733	MAP3K6	1.31239	3.29258	11.6259	0.00576637	0.0881559
ENSG00000128283	CDC42EP1	-0.598951	7.78227	11.6061	0.00579619	0.0884999
ENSG00000139083	ETV6	0.788047	3.20542	11.6017	0.00580281	0.0884999
ENSG00000140905	GCSH	-0.695843	6.62315	11.5874	0.00582452	0.0886195
ENSG00000147403	RPL10	-0.814681	7.60864	11.5873	0.00582462	0.0886195
ENSG00000251595	ABCA11P	-1.1992	1.77696	11.5765	0.00584102	0.0886815
ENSG00000106688	SLC1A1	-0.801948	3.26797	11.5754	0.00584267	0.0886815
ENSG00000196576	PLXNB2	0.874156	6.07256	11.5675	0.00585477	0.088721
ENSG00000145632	PLK2	-1.01429	2.01555	11.5646	0.00585926	0.088721
ENSG00000196405	EVL	-0.506121	6.51964	11.5485	0.00588382	0.088848
ENSG00000198597	ZNF536	-0.730222	6.31259	11.548	0.00588471	0.088848
ENSG00000124749	COL21A1	1.78872	3.75497	11.542	0.00589385	0.088848
ENSG00000160223	ICOSLG	-0.724871	6.21675	11.5379	0.00590014	0.088848
ENSG00000099139	PCSK5	0.855004	1.97132	11.5363	0.00590266	0.088848
ENSG00000109475	RPL34	-0.557171	7.80461	11.49	0.00597462	0.0896972
ENSG00000104870	FCGRT	0.790031	5.61262	11.4808	0.00598896	0.0896972
ENSG00000123213	NLN	0.722403	5.36166	11.4767	0.00599549	0.0896972
ENSG00000134333	LDHA	0.966991	7.35169	11.4721	0.0060027	0.0896972
ENSG00000087884	AAMDC	-0.628579	3.78623	11.4715	0.00600371	0.0896972
ENSG00000121207	LRAT	0.899517	4.53432	11.4658	0.00601266	0.0896972
ENSG00000151025	GPR158	-1.15175	4.17088	11.4594	0.00602267	0.0896972
ENSG00000142583	SLC2A5	1.69845	4.75102	11.4539	0.00603136	0.0896972
ENSG00000116871	MAP7D1	-0.581686	8.53948	11.4536	0.00603186	0.0896972
ENSG00000138698	RAP1GDS1	-0.505034	6.89853	11.451	0.00603606	0.0896972
ENSG00000087263	OGFOD1	-0.47033	4.62293	11.4471	0.00604217	0.0896972
ENSG00000120738	EGR1	-2.44137	4.17453	11.4455	0.00604472	0.0896972
ENSG00000183444	OR7E38P	-0.778078	2.65027	11.4378	0.00605698	0.0896972
ENSG00000105639	JAK3	1.78772	2.89041	11.4371	0.00605804	0.0896972
ENSG00000150459	SAP18	-0.591207	8.13812	11.4234	0.00607998	0.0896978
ENSG00000123094	RASSF8	0.817669	5.60258	11.4213	0.00608323	0.0896978
ENSG00000205116	TMEM88B	-1.05989	4.38192	11.4172	0.00608988	0.0896978
ENSG00000162073	PAQR4	-0.624353	7.9	11.417	0.00609016	0.0896978
ENSG00000187164	SHTN1	-0.753178	9.03048	11.415	0.00609343	0.0896978
ENSG00000136869	TLR4	0.994256	4.65496	11.3899	0.00613365	0.0899612
ENSG00000118496	FBXO30	0.761707	4.32303	11.3876	0.00613739	0.0899612
ENSG00000151778	SERP2	-0.69317	3.78392	11.387	0.00613843	0.0899612
ENSG00000176842	IRX5	1.15757	1.66195	11.379	0.00615126	0.0899612
ENSG00000261609	GAN	0.976839	5.24064	11.3777	0.00615339	0.0899612
ENSG00000142156	COL6A1	1.03932	6.14978	11.3774	0.00615386	0.0899612
ENSG00000130635	COL5A1	1.29686	2.53925	11.3662	0.00617216	0.0900227
ENSG00000118777	ABCG2	-1.73492	5.18276	11.3634	0.0061767	0.0900227
ENSG00000116299	KIAA1324	-1.18867	2.4993	11.3576	0.00618616	0.0900227
ENSG00000214290	COLCA2	1.37265	1.81537	11.3574	0.00618645	0.0900227
ENSG00000198712	MT-CO2	-1.37726	13.6789	11.3436	0.00620902	0.0901266
ENSG00000155111	CDK19	-0.515024	6.6088	11.3366	0.00622052	0.0901266
ENSG00000158301	GPRASP2	-0.726191	3.93726	11.3305	0.00623046	0.0901266
ENSG00000169100	SLC25A6	-0.621851	7.11949	11.3295	0.00623221	0.0901266
ENSG00000112306	RPS12	-0.642623	8.30929	11.3274	0.00623555	0.0901266
ENSG00000173546	CSPG4	-0.850507	4.91109	11.3248	0.00623983	0.0901266
ENSG00000158079	PTPDC1	-0.686094	4.6599	11.3086	0.00626671	0.0901266
ENSG00000186501	TMEM222	-0.627362	5.58328	11.3047	0.00627305	0.0901266
ENSG00000198746	GPATCH3	-0.665738	3.46482	11.3045	0.00627337	0.0901266
ENSG00000214756	CSKMT	-0.909188	1.1407	11.3012	0.00627899	0.0901266
ENSG00000066468	FGFR2	-0.586347	8.26312	11.299	0.00628259	0.0901266
ENSG00000171885	AQP4	1.78206	10.061	11.2955	0.00628841	0.0901266
ENSG00000123349	PFDN5	-0.605507	7.78308	11.2906	0.0062965	0.0901266
ENSG00000175073	VCPIP1	0.695077	4.03067	11.2877	0.00630134	0.0901266
ENSG00000104332	SFRP1	-1.50452	3.57143	11.2832	0.00630895	0.0901266
ENSG00000171812	COL8A2	1.57842	2.89258	11.2791	0.00631582	0.0901266
ENSG00000196935	SRGAP1	0.726068	4.15597	11.2726	0.00632653	0.0901266
ENSG00000167323	STIM1	0.966277	5.25893	11.2635	0.00634196	0.0901266
ENSG00000107262	BAG1	-0.568023	6.30369	11.2613	0.00634554	0.0901266
ENSG00000145819	ARHGAP26	0.833855	4.41209	11.2607	0.0063466	0.0901266
ENSG00000162975	KCNF1	-1.37914	1.7622	11.257	0.00635287	0.0901266
ENSG00000128645	HOXD1	-0.946756	3.76254	11.2456	0.00637204	0.0901266
ENSG00000196814	MVB12B	-0.848185	8.21239	11.2349	0.00639016	0.0901266
ENSG00000228451	SDAD1P1	0.709002	1.99198	11.2319	0.00639519	0.0901266
ENSG00000205189	ZBTB10	0.547035	4.40026	11.2309	0.00639694	0.0901266
ENSG00000101265	RASSF2	-0.79417	9.43493	11.2264	0.00640449	0.0901266
ENSG00000165449	SLC16A9	1.67998	5.01287	11.2246	0.0064076	0.0901266
ENSG00000196642	RABL6	-0.608938	6.66775	11.2217	0.00641262	0.0901266
ENSG00000163013	FBXO41	-1.43703	2.96978	11.2166	0.0064213	0.0901266
ENSG00000091428	RAPGEF4	-1.16819	3.68057	11.2163	0.00642177	0.0901266
ENSG00000141469	SLC14A1	1.80597	7.59802	11.2162	0.00642184	0.0901266
ENSG00000145349	CAMK2D	0.754069	5.15973	11.2129	0.00642757	0.0901266
ENSG00000174485	DENND4A	0.751127	4.11209	11.2123	0.00642851	0.0901266
ENSG00000165084	C8orf34	1.46586	3.07234	11.2085	0.00643508	0.0901266
ENSG00000165458	INPPL1	0.507082	6.03059	11.1954	0.00645746	0.0903404
ENSG00000130748	TMEM160	-1.28733	3.46736	11.1605	0.0065178	0.0910654
ENSG00000260040	NA	-1.04686	2.79426	11.1571	0.00652364	0.0910654
ENSG00000026297	RNASET2	1.51119	6.13133	11.1374	0.00655802	0.0913212
ENSG00000152137	HSPB8	1.19048	8.6046	11.1372	0.00655838	0.0913212
ENSG00000035403	VCL	0.587118	4.4016	11.133	0.00656569	0.0913212
ENSG00000105357	MYH14	-0.701398	6.97775	11.1281	0.00657423	0.0913212
ENSG00000160014	CALM3	-0.6053	7.76042	11.126	0.00657795	0.0913212
ENSG00000138834	MAPK8IP3	-0.53253	7.52769	11.1215	0.00658584	0.0913309
ENSG00000126822	PLEKHG3	-0.62321	6.86232	11.0839	0.00665223	0.0920606
ENSG00000001497	LAS1L	-0.689391	5.83368	11.0835	0.00665297	0.0920606
ENSG00000147234	FRMPD3	1.18503	4.05896	11.0665	0.00668338	0.0923807
ENSG00000023909	GCLM	0.731971	3.98234	11.048	0.00671641	0.0924152
ENSG00000137075	RNF38	0.514504	4.92314	11.0407	0.00672954	0.0924152
ENSG00000113391	FAM172A	0.469127	5.20707	11.0385	0.00673363	0.0924152
ENSG00000164733	CTSB	0.77708	8.41064	11.0377	0.00673498	0.0924152
ENSG00000106615	RHEB	0.520363	6.2309	11.0375	0.0067354	0.0924152
ENSG00000111331	OAS3	-1.0388	2.70457	11.0322	0.00674488	0.0924152
ENSG00000196739	COL27A1	1.2958	3.82008	11.0298	0.00674924	0.0924152
ENSG00000272398	CD24	2.18383	6.30925	11.0276	0.00675319	0.0924152
ENSG00000154240	CEP112	0.751313	3.51907	11.0264	0.00675538	0.0924152
ENSG00000100804	PSMB5	-0.46722	6.12671	11.0246	0.00675871	0.0924152
ENSG00000239887	C1orf226	0.934275	3.2377	11.0179	0.00677086	0.0924817
ENSG00000104290	FZD3	1.2144	4.30197	11.003	0.00679791	0.0927513
ENSG00000006015	REX1BD	-0.686613	4.97878	10.9888	0.00682389	0.0929413
ENSG00000113658	SMAD5	0.498868	5.08826	10.9835	0.00683365	0.0929413
ENSG00000144381	HSPD1	0.662125	7.75811	10.9807	0.00683878	0.0929413
ENSG00000127526	SLC35E1	0.591264	4.33575	10.9783	0.00684325	0.0929413
ENSG00000106086	PLEKHA8	0.744313	3.51699	10.9726	0.00685367	0.0929413
ENSG00000124302	CHST8	-1.16861	2.97943	10.9715	0.00685578	0.0929413
ENSG00000187091	PLCD1	1.00624	5.38052	10.9672	0.00686371	0.0929495
ENSG00000164035	EMCN	-1.21614	2.56887	10.9568	0.00688282	0.0930214
ENSG00000070404	FSTL3	0.993136	4.08503	10.956	0.0068844	0.0930214
ENSG00000105278	ZFR2	-1.26231	1.76642	10.9524	0.00689102	0.0930214
ENSG00000109089	CDR2L	-0.69313	6.50297	10.9427	0.00690905	0.093109
ENSG00000104611	SH2D4A	0.917649	1.85858	10.941	0.00691218	0.093109
ENSG00000167972	ABCA3	-0.48017	6.30255	10.9187	0.00695385	0.0935709
ENSG00000115380	EFEMP1	1.52072	6.57233	10.9141	0.00696252	0.0935884
ENSG00000125746	EML2	-0.58503	6.97685	10.9093	0.00697143	0.0936089
ENSG00000175711	B3GNTL1	-0.728194	1.90567	10.8993	0.00699028	0.0937628
ENSG00000198146	ZNF770	0.654347	5.02918	10.8939	0.00700047	0.0938003
ENSG00000091436	MAP3K20	0.758417	5.04756	10.8863	0.00701487	0.0938807
ENSG00000138083	SIX3	1.1957	3.82776	10.8763	0.00703392	0.0938807
ENSG00000137177	KIF13A	-0.441153	6.0626	10.8756	0.00703529	0.0938807
ENSG00000047849	MAP4	-0.905442	11.1356	10.8751	0.00703605	0.0938807
ENSG00000099250	NRP1	-0.879941	2.91738	10.866	0.00705344	0.0940138
ENSG00000257949	TEN1	-0.70827	2.75097	10.8465	0.00709081	0.0943183
ENSG00000169221	TBC1D10B	-0.45569	6.19106	10.8463	0.00709116	0.0943183
ENSG00000182899	RPL35A	-0.423587	7.3026	10.8391	0.00710491	0.0943452
ENSG00000120885	CLU	1.19413	11.8116	10.8375	0.00710805	0.0943452
ENSG00000175602	CCDC85B	-1.32889	5.26422	10.8156	0.00715029	0.0948067
ENSG00000077238	IL4R	1.05719	4.09021	10.801	0.00717873	0.0949915
ENSG00000089472	HEPH	0.779546	5.29383	10.7982	0.00718408	0.0949915
ENSG00000198887	SMC5	0.779336	4.36718	10.7951	0.00719013	0.0949915
ENSG00000196683	TOMM7	-0.519827	6.84978	10.7921	0.00719599	0.0949915
ENSG00000203618	GP1BB	-1.44733	2.56186	10.7841	0.00721172	0.0949915
ENSG00000151276	MAGI1	-0.543041	4.55824	10.7812	0.00721742	0.0949915
ENSG00000132825	PPP1R3D	0.813631	2.97652	10.7759	0.00722779	0.0949915
ENSG00000172037	LAMB2	0.701322	5.54375	10.7643	0.00725053	0.0949915
ENSG00000083067	TRPM3	1.05679	5.15138	10.7634	0.00725231	0.0949915
ENSG00000129295	LRRC6	1.15017	1.74081	10.7604	0.00725827	0.0949915
ENSG00000132952	USPL1	0.585744	4.19751	10.7591	0.00726085	0.0949915
ENSG00000082512	TRAF5	0.70501	1.93129	10.7579	0.00726314	0.0949915
ENSG00000113763	UNC5A	-1.22398	2.05669	10.7567	0.00726558	0.0949915
ENSG00000188536	HBA2	-1.96417	6.21602	10.753	0.00727273	0.0949915
ENSG00000164604	GPR85	-1.65364	3.52599	10.7447	0.00728926	0.0949915
ENSG00000185436	IFNLR1	0.872341	1.75305	10.7439	0.00729084	0.0949915
ENSG00000135838	NPL	0.605926	3.79056	10.7436	0.00729149	0.0949915
ENSG00000166091	CMTM5	-1.04775	7.21202	10.7377	0.00730319	0.0950464
ENSG00000100979	PLTP	1.34955	6.7251	10.7242	0.00732996	0.0952278
ENSG00000108106	UBE2S	-0.73264	5.05315	10.7186	0.00734128	0.0952278
ENSG00000162520	SYNC	1.23887	3.71	10.711	0.00735646	0.0952278
ENSG00000109944	JHY	1.11651	2.13614	10.7093	0.00735979	0.0952278
ENSG00000132481		1.07802	5.35682	10.709	0.00736038	0.0952278
ENSG00000188004	SNHG28	-0.672329	2.70643	10.7065	0.00736535	0.0952278
ENSG00000087903	RFX2	1.46453	4.08234	10.7044	0.00736967	0.0952278
ENSG00000077713	SLC25A43	1.08771	3.00971	10.6965	0.00738553	0.0953356
ENSG00000130779	CLIP1	0.633067	5.67208	10.6884	0.00740189	0.0954294
ENSG00000156475	PPP2R2B	-0.511055	6.15446	10.6854	0.00740783	0.0954294
ENSG00000171223	JUNB	-0.82599	5.90198	10.6713	0.00743656	0.0956042
ENSG00000146409	SLC18B1	1.0184	4.9671	10.6657	0.00744793	0.0956042
ENSG00000163848	ZNF148	0.51467	4.76169	10.6634	0.00745245	0.0956042
ENSG00000100842	EFS	-0.843571	6.94732	10.6623	0.00745477	0.0956042
ENSG00000162783	IER5	1.75891	3.71967	10.6602	0.00745907	0.0956042
ENSG00000177045	SIX5	1.12782	2.5952	10.6558	0.00746802	0.0956223
ENSG00000242193	CRYZL2P	-0.671743	3.6496	10.6421	0.00749611	0.0958853
ENSG00000083857	FAT1	0.604386	6.18336	10.6351	0.00751045	0.0959533
ENSG00000173786	CNP	-0.753897	9.96468	10.6321	0.00751656	0.0959533
ENSG00000110092	CCND1	-1.39916	5.86711	10.6174	0.00754694	0.0961875
ENSG00000179292	TMEM151A	-0.736871	7.79271	10.6158	0.00755006	0.0961875
ENSG00000102580	DNAJC3	0.533908	5.54432	10.6108	0.00756058	0.0962249
ENSG00000158315	RHBDL2	-0.710457	3.85208	10.6037	0.00757514	0.0963135
ENSG00000105519	CAPS	1.23163	7.25786	10.5944	0.00759448	0.0964628
ENSG00000115084	SLC35F5	0.797718	4.14361	10.5837	0.00761681	0.0966497
ENSG00000182134	TDRKH	-0.67567	3.28766	10.5787	0.00762739	0.0966872
ENSG00000110080	ST3GAL4	-0.66511	6.15022	10.5719	0.00764156	0.0967663
ENSG00000157110	RBPMS	0.820713	3.89402	10.5658	0.00765429	0.0967663
ENSG00000138119	MYOF	0.934208	3.48029	10.5631	0.00765993	0.0967663
ENSG00000261109	NA	1.04868	8.27934	10.5611	0.00766413	0.0967663
ENSG00000168140	VASN	1.15569	3.45993	10.5456	0.00769691	0.0970622
ENSG00000186951	PPARA	0.56843	5.21026	10.542	0.00770461	0.0970622
ENSG00000228284	HLA-DQA1	1.69999	3.98154	10.5357	0.00771783	0.0970622
ENSG00000120519	SLC10A7	0.64919	2.54875	10.5279	0.00773443	0.0970622
ENSG00000163406	SLC15A2	1.15275	4.05124	10.5274	0.00773553	0.0970622
ENSG00000166313	APBB1	-0.538092	8.17727	10.5267	0.00773708	0.0970622
ENSG00000151694	ADAM17	0.510791	4.51971	10.5248	0.00774111	0.0970622
ENSG00000065135	GNAI3	0.550543	5.2967	10.5198	0.0077517	0.097099
ENSG00000197747	S100A10	1.45945	6.13698	10.5119	0.00776859	0.0971238
ENSG00000170989	S1PR1	0.824139	5.34821	10.5117	0.00776898	0.0971238
ENSG00000047648	ARHGAP6	1.35153	3.316	10.5028	0.00778808	0.0971289
ENSG00000105939	ZC3HAV1	0.728709	4.20702	10.502	0.00778987	0.0971289
ENSG00000105366	SIGLEC8	1.74574	3.45749	10.4988	0.00779668	0.0971289
ENSG00000105373	NOP53	-0.56444	7.29261	10.4971	0.0078004	0.0971289
ENSG00000173660	UQCRH	-0.459644	5.66826	10.4861	0.00782397	0.0971289
ENSG00000133794	ARNTL	0.654341	3.6291	10.4769	0.00784386	0.0971289
ENSG00000135472	FAIM2	-0.473495	8.63466	10.4762	0.00784539	0.0971289
ENSG00000158186	MRAS	0.910906	7.50573	10.4743	0.00784938	0.0971289
ENSG00000068971	PPP2R5B	-0.568174	5.79236	10.4735	0.00785119	0.0971289
ENSG00000138735	PDE5A	-1.26241	1.68679	10.4734	0.00785133	0.0971289
ENSG00000198899	MT-ATP6	-1.33383	13.1474	10.4684	0.00786232	0.0971289
ENSG00000121933	TMIGD3	1.5226	4.6761	10.4643	0.00787109	0.0971289
ENSG00000136044	APPL2	0.655446	5.30605	10.4619	0.00787635	0.0971289
ENSG00000099308	MAST3	-0.697544	6.06947	10.4618	0.00787656	0.0971289
ENSG00000240583	AQP1	1.38348	9.65647	10.4513	0.00789934	0.0972216
ENSG00000164125	GASK1B	0.953086	5.90903	10.4494	0.00790354	0.0972216
ENSG00000112425	EPM2A	-0.53164	5.54608	10.4459	0.00791122	0.0972216
ENSG00000159199	ATP5MC1	-0.448124	5.28255	10.4412	0.00792149	0.0972216
ENSG00000261361	NA	-1.17814	3.10879	10.4366	0.00793157	0.0972216
ENSG00000111058	ACSS3	0.932944	4.02927	10.4339	0.0079376	0.0972216
ENSG00000148498	PARD3	0.739617	4.5372	10.4329	0.00793971	0.0972216
ENSG00000104312	RIPK2	0.793722	3.97865	10.4303	0.00794537	0.0972216
ENSG00000108381	ASPA	-0.62578	6.9028	10.4259	0.00795503	0.0972461
ENSG00000164951	PDP1	1.09239	3.62341	10.4105	0.00798895	0.0975667
ENSG00000188933	USP32P1	0.844843	5.21236	10.4047	0.00800187	0.0976305
ENSG00000260283	NA	-0.945446	10.8399	10.4008	0.00801055	0.0976426
ENSG00000106351	AGFG2	0.847178	5.47029	10.3929	0.00802796	0.0977119
ENSG00000124164	VAPB	-0.615852	6.8737	10.3913	0.00803165	0.0977119
ENSG00000087266	SH3BP2	0.869101	5.4656	10.3824	0.00805142	0.097804
ENSG00000137502	RAB30	0.541715	6.22726	10.3789	0.00805929	0.097804
ENSG00000111885	MAN1A1	0.899492	3.31503	10.3775	0.00806234	0.097804
ENSG00000116353	MECR	-0.57953	3.86031	10.3711	0.00807669	0.0978314
ENSG00000157240	FZD1	1.13542	2.79825	10.3696	0.00808002	0.0978314
ENSG00000184207	PGP	-0.597351	4.10486	10.3648	0.00809076	0.0978681
ENSG00000148841	ITPRIP	0.806833	3.62435	10.356	0.00811065	0.0980153
ENSG00000123159	GIPC1	-0.627791	6.94311	10.3423	0.00814153	0.0982948
ENSG00000204681	GABBR1	1.39636	5.17027	10.337	0.00815345	0.0983451
ENSG00000179195	ZNF664	-0.485731	8.29291	10.3297	0.00817005	0.0983667
ENSG00000214941	ZSWIM7	-0.543995	4.35477	10.3294	0.00817074	0.0983667
ENSG00000168028	RPSA	-0.595415	8.83484	10.3223	0.00818687	0.0984675
ENSG00000172216	CEBPB	1.10449	4.18667	10.3033	0.0082303	0.0988218
ENSG00000152102	FAM168B	-0.409742	7.53448	10.3002	0.00823722	0.0988218
ENSG00000145293	ENOPH1	-0.516694	7.2274	10.2992	0.0082397	0.0988218
ENSG00000117155	SSX2IP	0.667102	3.81189	10.2916	0.00825707	0.0989367
ENSG00000084676	NCOA1	0.494647	6.05686	10.282	0.00827917	0.0990111
ENSG00000243927	MRPS6	1.51826	5.12094	10.2817	0.00827994	0.0990111
ENSG00000163565	IFI16	0.70549	5.14355	10.2787	0.00828669	0.0990111
ENSG00000158769	F11R	0.569664	3.47665	10.2712	0.00830415	0.0990969
ENSG00000108256	NUFIP2	0.772858	6.15212	10.2689	0.00830949	0.0990969
ENSG00000110422	HIPK3	0.639079	6.16334	10.2599	0.00833044	0.0992535
ENSG00000138101	DTNB	-0.878506	5.69458	10.2521	0.00834858	0.0993762
ENSG00000135535	CD164	0.468196	7.48744	10.2457	0.00836342	0.0994596
ENSG00000244734	HBB	-2.64855	6.81791	10.2423	0.00837143	0.0994616
ENSG00000147164	SNX12	-0.557859	5.50111	10.2316	0.00839641	0.0996213
ENSG00000172733	PURG	0.793744	2.85485	10.2298	0.00840057	0.0996213
ENSG00000075043	KCNQ2	-1.25746	2.92422	10.2257	0.00841018	0.0996422
ENSG00000141873	SLC39A3	-0.757369	3.97211	10.2192	0.00842549	0.0997304
ENSG00000143622	RIT1	0.542577	3.90431	10.2141	0.00843753	0.0997799
ENSG00000174007	CEP19	1.18911	2.47192	10.1984	0.00847459	0.100125
ENSG00000101695	RNF125	-0.722796	4.36373	10.1933	0.0084868	0.100176
ENSG00000144283	PKP4	-1.15471	9.78939	10.184	0.00850901	0.100279
ENSG00000176658	MYO1D	-0.641895	6.6592	10.183	0.00851132	0.100279
ENSG00000164978	NUDT2	-0.741013	3.96696	10.1751	0.0085301	0.100286
ENSG00000163386	NA	0.745589	4.95996	10.1696	0.00854318	0.100286
ENSG00000189043	NDUFA4	-0.586727	7.10002	10.1679	0.00854734	0.100286
ENSG00000176401	EID2B	-0.717979	2.23879	10.1643	0.0085561	0.100286
ENSG00000144535	DIS3L2	-0.549137	4.47039	10.1607	0.00856474	0.100286
ENSG00000177103	DSCAML1	-0.530922	5.19192	10.1587	0.00856946	0.100286
ENSG00000173372	C1QA	1.98756	5.81327	10.1579	0.00857142	0.100286
ENSG00000105767	CADM4	-0.50463	8.47793	10.1563	0.00857514	0.100286
ENSG00000130193	THEM6	-0.651851	4.45397	10.1434	0.00860631	0.100558
ENSG00000140332	TLE3	0.703178	4.35303	10.138	0.00861923	0.100616
ENSG00000139182	CLSTN3	-1.59564	4.4409	10.1274	0.00864514	0.100826
ENSG00000251322	SHANK3	-0.766062	5.49901	10.118	0.0086679	0.100916
ENSG00000149806	FAU	-0.652479	7.69844	10.1138	0.00867802	0.100916
ENSG00000105963	ADAP1	-0.658879	7.32095	10.1109	0.00868527	0.100916
ENSG00000002822	MAD1L1	-0.653812	4.08143	10.1106	0.00868587	0.100916
ENSG00000129007	CALML4	1.10082	1.98484	10.1063	0.00869653	0.100916
ENSG00000119638	NEK9	0.442196	5.99083	10.1046	0.00870064	0.100916
ENSG00000173548	SNX33	0.849068	4.41426	10.0954	0.0087231	0.101084
ENSG00000131469	RPL27	-0.498783	7.51397	10.0906	0.00873503	0.10113
ENSG00000101977	MCF2	-0.822675	2.71119	10.0852	0.00874826	0.101187
ENSG00000170776	AKAP13	0.585608	4.52698	10.0814	0.00875752	0.101187
ENSG00000166888	STAT6	0.814323	4.35582	10.0764	0.0087699	0.101187
ENSG00000136541	ERMN	-0.582403	10.3941	10.0725	0.00877965	0.101187
ENSG00000196850	PPTC7	0.864377	4.24253	10.0632	0.00880267	0.101187
ENSG00000169169	CPT1C	-0.608699	4.72666	10.0601	0.00881036	0.101187
ENSG00000163430	FSTL1	0.965972	5.19079	10.0587	0.00881386	0.101187
ENSG00000007062	PROM1	-1.22936	2.06232	10.0576	0.00881656	0.101187
ENSG00000175354	PTPN2	0.742583	3.9766	10.0533	0.00882711	0.101187
ENSG00000123609	NMI	0.782598	1.57592	10.0528	0.00882857	0.101187
ENSG00000127616	SMARCA4	-0.508116	6.12656	10.0513	0.00883212	0.101187
ENSG00000138794	CASP6	0.897687	1.53916	10.0499	0.00883563	0.101187
ENSG00000126500	FLRT1	-0.844206	3.698	10.04	0.00886031	0.101332
ENSG00000108107	RPL28	-0.724413	8.33171	10.0384	0.00886426	0.101332
ENSG00000197579	TOPORS	0.603617	4.08625	10.0282	0.0088899	0.101534
ENSG00000032389	EIPR1	-0.633622	4.27614	10.0062	0.00894538	0.102075
ENSG00000080815	PSEN1	-0.489653	7.32413	10.003	0.00895343	0.102076
ENSG00000177042	TMEM80	-0.685743	3.76268	9.9996	0.00896207	0.102082
ENSG00000128059	PPAT	0.669155	2.92198	9.98606	0.00899646	0.102243
ENSG00000149357	LAMTOR1	-0.495509	6.29826	9.98453	0.00900036	0.102243
ENSG00000175104	TRAF6	0.739298	3.02384	9.98453	0.00900036	0.102243
ENSG00000164542	KIAA0895	0.673077	2.5686	9.96995	0.0090376	0.102484
ENSG00000168003	SLC3A2	0.692328	6.7517	9.96989	0.00903774	0.102484
ENSG00000182013	PNMA8A	-0.747315	5.3545	9.96091	0.00906078	0.102583
ENSG00000163879	DNALI1	0.975943	5.35426	9.95973	0.00906381	0.102583
ENSG00000213903	LTB4R	0.844931	1.30216	9.95703	0.00907073	0.102583
ENSG00000205138	SDHAF1	-0.647682	3.94697	9.95019	0.00908836	0.102677
ENSG00000196154	S100A4	1.69858	2.80191	9.94753	0.0090952	0.102677
ENSG00000138080	EMILIN1	1.04687	3.75946	9.94109	0.00911184	0.102727
ENSG00000177548	RABEP2	-0.690285	3.73487	9.93956	0.00911578	0.102727
ENSG00000095713	CRTAC1	-0.687793	3.99873	9.93367	0.00913103	0.102807
ENSG00000130762	ARHGEF16	-1.17652	2.71716	9.92239	0.00916032	0.103046
ENSG00000103175	WFDC1	-1.19201	1.90352	9.91423	0.00918158	0.103109
ENSG00000153936	HS2ST1	0.798876	4.83633	9.914	0.00918219	0.103109
ENSG00000157985	AGAP1	-0.53352	7.12007	9.89863	0.00922239	0.103469
ENSG00000072163	LIMS2	-0.91336	3.69952	9.88938	0.00924666	0.103617
ENSG00000121039	RDH10	0.985301	3.04698	9.88737	0.00925195	0.103617
ENSG00000110074	FOXRED1	-0.571339	4.68305	9.88109	0.00926851	0.103711
ENSG00000162616	DNAJB4	0.841456	5.22058	9.8768	0.00927983	0.103746
ENSG00000138172	CALHM2	0.667107	2.74506	9.8696	0.00929888	0.103859
ENSG00000204084	INPP5B	0.546044	4.64773	9.86681	0.00930626	0.103859
ENSG00000145545	SRD5A1	-0.735107	2.11578	9.85969	0.00932517	0.103978
ENSG00000116191	RALGPS2	1.09268	1.83104	9.8538	0.00934084	0.103983
ENSG00000133083	DCLK1	1.03243	6.81242	9.85336	0.00934199	0.103983
ENSG00000188488	SERPINA5	1.91053	4.70325	9.84741	0.00935785	0.104068
ENSG00000240303	ACAD11	0.678664	5.63496	9.84185	0.0093727	0.10412
ENSG00000164885	CDK5	-0.723883	3.71076	9.83877	0.00938094	0.10412
ENSG00000142089	IFITM3	0.838253	7.6882	9.83267	0.00939729	0.10412
ENSG00000183230	CTNNA3	-0.963403	7.08139	9.83188	0.00939942	0.10412
ENSG00000170537	TMC7	-0.730942	5.36521	9.83035	0.00940351	0.10412
ENSG00000229833	PET100	-0.587356	4.11715	9.81698	0.00943948	0.104427
ENSG00000168710	AHCYL1	0.899424	8.95025	9.8123	0.00945211	0.104475
ENSG00000102984	ZNF821	-0.621022	3.13369	9.80734	0.00946549	0.104532
ENSG00000122884	P4HA1	1.16589	5.60579	9.80285	0.00947766	0.104576
ENSG00000143416	SELENBP1	0.812014	5.31648	9.78819	0.00951747	0.104842
ENSG00000196305	IARS	0.539054	5.09965	9.78788	0.00951832	0.104842
ENSG00000257599	OVCH1-AS1	-0.999522	3.56879	9.78439	0.00952781	0.104855
ENSG00000161835	GRASP	-1.31508	2.91745	9.774	0.00955619	0.105077
ENSG00000130413	STK33	0.625649	3.35299	9.77021	0.00956657	0.105081
ENSG00000220842	RPL21P16	-0.698201	8.08431	9.76781	0.00957316	0.105081
ENSG00000180929	GPR62	-0.836834	5.02665	9.75728	0.00960207	0.105307
ENSG00000134294	SLC38A2	1.04849	7.6025	9.75291	0.00961409	0.105346
ENSG00000147454	SLC25A37	0.782127	4.81129	9.74231	0.00964334	0.105346
ENSG00000137198	GMPR	1.16244	5.75801	9.74082	0.00964748	0.105346
ENSG00000241697	TMEFF1	-1.41043	5.02652	9.73846	0.00965402	0.105346
ENSG00000145012	LPP	0.662375	5.27928	9.73846	0.00965402	0.105346
ENSG00000169902	TPST1	1.05784	5.07378	9.73094	0.00967486	0.105346
ENSG00000168566	SNRNP48	0.766632	3.67097	9.72078	0.00970311	0.105346
ENSG00000156042	CFAP70	1.16677	3.53962	9.72073	0.00970326	0.105346
ENSG00000061455	PRDM6	1.07006	1.59986	9.71704	0.00971354	0.105346
ENSG00000154945	ANKRD40	-0.592387	9.10152	9.71402	0.00972198	0.105346
ENSG00000146267	FAXC	-0.726747	2.78743	9.71278	0.00972542	0.105346
ENSG00000174963	ZIC4	0.929755	3.87668	9.71124	0.00972974	0.105346
ENSG00000170271	FAXDC2	-0.526176	7.53827	9.70836	0.00973778	0.105346
ENSG00000128973	CLN6	-0.588969	4.07034	9.70783	0.00973928	0.105346
ENSG00000055813	CCDC85A	1.03411	4.23952	9.70753	0.0097401	0.105346
ENSG00000110723	EXPH5	1.45554	2.79607	9.70472	0.00974799	0.105346
ENSG00000180354	MTURN	-1.04333	12.6108	9.70426	0.00974926	0.105346
ENSG00000175866	BAIAP2	0.916863	4.36596	9.70088	0.00975875	0.105346
ENSG00000120594	PLXDC2	0.815799	5.61478	9.69923	0.00976336	0.105346
ENSG00000110200	ANAPC15	-0.778986	4.39653	9.69574	0.00977318	0.105363
ENSG00000203993	ARRDC1-AS1	-0.657253	4.03227	9.68938	0.00979107	0.105466
ENSG00000119950	MXI1	0.520856	7.73585	9.6849	0.00980368	0.105512
ENSG00000152620	NADK2	0.995661	5.82314	9.67846	0.00982188	0.105591
ENSG00000180537	RNF182	1.19035	4.33807	9.67571	0.00982965	0.105591
ENSG00000115286	NDUFS7	-0.567679	7.13401	9.67346	0.009836	0.105591
ENSG00000151693	ASAP2	0.581477	4.58905	9.66227	0.00986774	0.105728
ENSG00000185278	ZBTB37	0.736885	5.18779	9.66002	0.00987416	0.105728
ENSG00000177181	RIMKLA	-0.973689	2.63907	9.65922	0.00987644	0.105728
ENSG00000157613	CREB3L1	-1.24333	1.79538	9.65723	0.00988208	0.105728
ENSG00000185453	ZSWIM9	-0.903649	3.48461	9.65263	0.00989521	0.10578
ENSG00000138835	RGS3	-0.488018	5.42535	9.6466	0.00991241	0.105803
ENSG00000069535	MAOB	0.955465	7.82331	9.64356	0.0099211	0.105803
ENSG00000161381	PLXDC1	-0.99718	2.47183	9.63859	0.00993532	0.105803
ENSG00000151327	FAM177A1	-0.508211	6.32776	9.63788	0.00993737	0.105803
ENSG00000164946	FREM1	1.13922	2.17478	9.63728	0.00993909	0.105803
ENSG00000121578	B4GALT4	0.642933	3.81083	9.62775	0.00996645	0.106005
ENSG00000060237	WNK1	-0.670761	9.61168	9.6221	0.00998272	0.106089
ENSG00000091129	NRCAM	0.768212	6.7881	9.60027	0.0100459	0.106671
ENSG00000132109	TRIM21	0.627635	1.90187	9.59278	0.0100676	0.106813
ENSG00000183779	ZNF703	0.949285	3.65088	9.57507	0.0101193	0.107119
ENSG00000119711	ALDH6A1	0.468175	7.15445	9.57212	0.010128	0.107119
ENSG00000167601	AXL	0.647044	4.5722	9.572	0.0101283	0.107119
ENSG00000158555	GDPD5	1.00837	3.59922	9.57135	0.0101302	0.107119
ENSG00000061337	LZTS1	-1.05281	1.73841	9.56245	0.0101564	0.107306
ENSG00000111907	TPD52L1	1.25223	5.68909	9.55138	0.010189	0.107561
ENSG00000140067	FAM181A	1.0886	3.06109	9.54406	0.0102106	0.107618
ENSG00000162849	KIF26B	-0.755727	3.72324	9.54347	0.0102124	0.107618
ENSG00000121680	PEX16	-0.662833	4.78815	9.53909	0.0102254	0.107618
ENSG00000082898	XPO1	0.724308	6.88709	9.53809	0.0102283	0.107618
ENSG00000165507	DEPP1	1.29088	5.88361	9.53246	0.0102451	0.107639
ENSG00000198804	MT-CO1	-1.72425	14.6874	9.53107	0.0102492	0.107639
ENSG00000198727	MT-CYB	-1.27871	12.9219	9.52884	0.0102558	0.107639
ENSG00000172086	KRCC1	0.49352	4.87778	9.51823	0.0102874	0.10786
ENSG00000164292	RHOBTB3	0.60324	7.16193	9.51536	0.010296	0.10786
ENSG00000136052	SLC41A2	0.86238	2.20658	9.51325	0.0103023	0.10786
ENSG00000186310	NAP1L3	-0.740595	5.76436	9.50148	0.0103376	0.107983
ENSG00000067365	METTL22	-0.607156	2.34638	9.49984	0.0103426	0.107983
ENSG00000117318	ID3	0.98148	6.33009	9.496	0.0103541	0.107983
ENSG00000172548	NIPAL4	-0.879662	4.85108	9.49526	0.0103563	0.107983
ENSG00000010327	STAB1	1.42273	4.52296	9.49517	0.0103566	0.107983
ENSG00000177108	ZDHHC22	-1.12271	3.77616	9.48948	0.0103737	0.108073
ENSG00000169122	FAM110B	-1.07647	3.18323	9.48235	0.0103953	0.108135
ENSG00000117228	GBP1	1.08554	3.9616	9.48122	0.0103987	0.108135
ENSG00000109472	CPE	1.28733	9.39397	9.47904	0.0104053	0.108135
ENSG00000197894	ADH5	0.520783	6.16916	9.47104	0.0104296	0.108298
ENSG00000128536	CDHR3	1.15073	2.18577	9.46689	0.0104421	0.10834
ENSG00000143891	GALM	1.04746	2.33479	9.45285	0.0104849	0.108609
ENSG00000213366	GSTM2	0.637965	5.62872	9.45002	0.0104936	0.108609
ENSG00000182196	ARL6IP4	-0.60639	6.57309	9.44998	0.0104937	0.108609
ENSG00000205927	OLIG2	-0.652117	6.48496	9.43952	0.0105258	0.108852
ENSG00000149256	TENM4	0.814618	4.65204	9.4305	0.0105535	0.108976
ENSG00000090924	PLEKHG2	0.668459	1.98528	9.42856	0.0105595	0.108976
ENSG00000149557	FEZ1	-0.598547	9.88499	9.42724	0.0105635	0.108976
ENSG00000162670	BRINP3	-1.12383	2.32235	9.41611	0.0105979	0.109092
ENSG00000133961	NUMB	0.487564	4.9351	9.41585	0.0105987	0.109092
ENSG00000089335	ZNF302	0.551434	5.75791	9.41524	0.0106006	0.109092
ENSG00000139637	C12orf10	-0.535624	4.66002	9.40323	0.0106379	0.109376
ENSG00000129538	RNASE1	-0.897137	8.19329	9.40081	0.0106454	0.109376
ENSG00000142541	RPL13A	-0.589304	9.64019	9.39444	0.0106652	0.109413
ENSG00000152049	KCNE4	1.98896	3.81683	9.39332	0.0106687	0.109413
ENSG00000163053	SLC16A14	-1.01703	2.51889	9.38824	0.0106846	0.109413
ENSG00000185437	SH3BGR	0.59565	4.71277	9.38735	0.0106874	0.109413
ENSG00000215217	C5orf49	1.30609	3.4584	9.38107	0.010707	0.109413
ENSG00000119487	MAPKAP1	0.642164	6.08682	9.38038	0.0107092	0.109413
ENSG00000167978	SRRM2	0.588784	8.33219	9.38032	0.0107093	0.109413
ENSG00000164237	CMBL	1.0249	4.50972	9.36517	0.010757	0.109811
ENSG00000116991	SIPA1L2	0.650993	4.60379	9.35412	0.0107918	0.110078
ENSG00000106078	COBL	-0.589406	7.90673	9.34915	0.0108075	0.11015
ENSG00000154277	UCHL1	-1.06426	7.48781	9.34243	0.0108289	0.11023
ENSG00000173542	MOB1B	0.871573	5.17969	9.34011	0.0108362	0.11023
ENSG00000134278	SPIRE1	0.509657	6.55313	9.33847	0.0108414	0.11023
ENSG00000184208	C22orf46	-0.756107	7.12528	9.33371	0.0108566	0.110288
ENSG00000125398	SOX9	1.25729	6.38753	9.33122	0.0108645	0.110288
ENSG00000152990	ADGRA3	1.06288	6.16737	9.32184	0.0108945	0.110361
ENSG00000111269	CREBL2	0.583844	6.01856	9.31971	0.0109013	0.110361
ENSG00000182636	NDN	-0.683576	5.20323	9.31848	0.0109052	0.110361
ENSG00000144741	SLC25A26	-0.701591	2.93464	9.31807	0.0109065	0.110361
ENSG00000111641	NOP2	0.845154	3.9307	9.31157	0.0109274	0.110445
ENSG00000109501	WFS1	1.11879	6.3159	9.31007	0.0109322	0.110445
ENSG00000165912	PACSIN3	-0.565721	5.53434	9.29818	0.0109704	0.11074
ENSG00000248527	MTATP6P1	-1.21787	10.3017	9.29556	0.0109789	0.11074
ENSG00000196376	SLC35F1	-0.736711	3.72649	9.29166	0.0109915	0.110779
ENSG00000136560	TANK	0.492499	4.52992	9.28882	0.0110007	0.110784
ENSG00000176624	MEX3C	0.444798	4.61268	9.28062	0.0110272	0.110963
ENSG00000160298	C21orf58	-0.593166	1.79857	9.27334	0.0110509	0.111113
ENSG00000116688	MFN2	-0.409758	7.15229	9.26604	0.0110747	0.111264
ENSG00000147027	TMEM47	1.42947	6.09396	9.26051	0.0110927	0.111357
ENSG00000106211	HSPB1	1.87009	7.94232	9.25509	0.0111104	0.111447
ENSG00000243789	JMJD7	-0.877206	3.4347	9.2508	0.0111245	0.1115
ENSG00000014641	MDH1	-0.430508	6.63949	9.23986	0.0111604	0.111653
ENSG00000063587	ZNF275	0.427481	5.22152	9.23558	0.0111745	0.111653
ENSG00000154556	SORBS2	-0.633511	3.35182	9.23437	0.0111785	0.111653
ENSG00000005059	MCUB	0.851569	3.01077	9.23415	0.0111792	0.111653
ENSG00000182831	C16orf72	0.461353	4.73403	9.23137	0.0111884	0.111653
ENSG00000007372	PAX6	1.52644	4.02985	9.22761	0.0112008	0.111653
ENSG00000178150	ZNF114	0.982409	1.98063	9.22744	0.0112014	0.111653
ENSG00000155330	C16orf87	0.656429	2.18797	9.2172	0.0112353	0.111768
ENSG00000234631	NA	0.5997	3.11185	9.21715	0.0112355	0.111768
ENSG00000121957	GPSM2	-0.553807	6.17939	9.21061	0.0112572	0.111768
ENSG00000102053	ZC3H12B	-0.581979	2.74	9.20816	0.0112653	0.111768
ENSG00000103168	TAF1C	0.415007	5.23591	9.20779	0.0112666	0.111768
ENSG00000067057	PFKP	0.930553	6.46783	9.20619	0.0112719	0.111768
ENSG00000164587	RPS14	-0.594328	8.32902	9.20538	0.0112746	0.111768
ENSG00000115825	PRKD3	0.830104	4.56527	9.19526	0.0113084	0.112015
ENSG00000163320	CGGBP1	0.49899	6.05719	9.18547	0.0113412	0.112074
ENSG00000151553	FAM160B1	0.508738	3.64257	9.18289	0.0113498	0.112074
ENSG00000169562	GJB1	-0.847935	7.28136	9.18175	0.0113536	0.112074
ENSG00000076555	ACACB	0.820617	5.07551	9.18085	0.0113567	0.112074
ENSG00000164877	MICALL2	0.783868	5.17243	9.18032	0.0113584	0.112074
ENSG00000165914	TTC7B	-0.465654	4.90209	9.17458	0.0113778	0.112178
ENSG00000135245	HILPDA	2.07897	5.10371	9.17025	0.0113923	0.112234
ENSG00000149781	FERMT3	1.26031	2.83016	9.16545	0.0114085	0.112306
ENSG00000131435	PDLIM4	1.12136	4.75224	9.15922	0.0114296	0.112409
ENSG00000253846	PCDHGA10	1.3708	4.19199	9.15714	0.0114367	0.112409
ENSG00000100324	TAB1	-0.522972	5.27813	9.13345	0.0115173	0.11303
ENSG00000168894	RNF181	-0.560904	5.07407	9.13332	0.0115177	0.11303
ENSG00000197444	OGDHL	-1.54309	3.20744	9.1258	0.0115434	0.113195
ENSG00000132424	PNISR	0.746858	6.75551	9.12243	0.011555	0.113221
ENSG00000124789	NUP153	0.512377	4.49229	9.11887	0.0115672	0.113253
ENSG00000134853	PDGFRA	-0.877261	5.48619	9.10896	0.0116013	0.113371
ENSG00000172348	RCAN2	-0.722133	6.16678	9.10507	0.0116147	0.113371
ENSG00000090266	NDUFB2	-0.520417	5.648	9.10425	0.0116175	0.113371
ENSG00000139155	SLCO1C1	1.59496	3.69878	9.10386	0.0116189	0.113371
ENSG00000183111	ARHGEF37	-0.543837	7.22118	9.10242	0.0116239	0.113371
ENSG00000205517	RGL3	1.23726	2.43882	9.09945	0.0116341	0.113384
ENSG00000149575	SCN2B	-0.667475	3.86372	9.09337	0.0116552	0.113502
ENSG00000163754	GYG1	0.729422	5.56056	9.09063	0.0116647	0.113507
ENSG00000197702	PARVA	0.566702	4.30822	9.07684	0.0117126	0.113766
ENSG00000076944	STXBP2	1.43309	2.84209	9.07428	0.0117216	0.113766
ENSG00000025708	TYMP	1.38874	2.98663	9.06773	0.0117445	0.113766
ENSG00000178467	P4HTM	-0.437082	5.80236	9.0644	0.0117561	0.113766
ENSG00000183186	C2CD4C	-1.18575	2.40011	9.06375	0.0117584	0.113766
ENSG00000134802	SLC43A3	0.776767	3.14838	9.06348	0.0117593	0.113766
ENSG00000150656	CNDP1	-0.786427	8.76231	9.06279	0.0117618	0.113766
ENSG00000085719	CPNE3	0.505687	5.9469	9.06243	0.011763	0.113766
ENSG00000105889	STEAP1B	-0.971602	1.88902	9.04769	0.0118148	0.11418
ENSG00000197892	KIF13B	-0.576293	7.58938	9.03253	0.0118684	0.114512
ENSG00000198888	MT-ND1	-1.59201	13.3877	9.02984	0.0118779	0.114512
ENSG00000143947	RPS27A	-0.569311	8.49071	9.02788	0.0118848	0.114512
ENSG00000127540	UQCR11	-0.573108	6.40228	9.02776	0.0118852	0.114512
ENSG00000140931	CMTM3	0.708808	4.43736	9.02167	0.0119069	0.114633
ENSG00000168672	FAM84B	0.550202	4.68988	9.01633	0.0119259	0.114729
ENSG00000060138	YBX3	1.33427	5.45027	9.01166	0.0119425	0.11477
ENSG00000117500	TMED5	0.71605	5.76858	9.01006	0.0119482	0.11477
ENSG00000171928	TVP23B	0.543441	4.10722	9.00238	0.0119757	0.114947
ENSG00000105339	DENND3	1.35751	4.88761	8.99201	0.0120129	0.115126
ENSG00000100852	ARHGAP5	0.730279	7.25648	8.98999	0.0120201	0.115126
ENSG00000185100	ADSSL1	-0.628892	4.13455	8.98959	0.0120216	0.115126
ENSG00000176533	GNG7	-0.581642	8.1052	8.98524	0.0120372	0.115151
ENSG00000157933	SKI	0.45096	6.16404	8.98381	0.0120424	0.115151
ENSG00000010282	HHATL	-0.635899	8.40972	8.97628	0.0120696	0.115323
ENSG00000112796	ENPP5	0.50393	3.82647	8.97305	0.0120812	0.115323
ENSG00000181291	TMEM132E	1.23761	4.45647	8.97129	0.0120876	0.115323
ENSG00000172508	CARNS1	-0.988942	9.41358	8.96187	0.0121217	0.115531
ENSG00000181467	RAP2B	0.638287	3.86896	8.96026	0.0121276	0.115531
ENSG00000074964	ARHGEF10L	0.651898	4.98972	8.95423	0.0121495	0.115616
ENSG00000234487	HLA-F	-0.899219	2.38791	8.95279	0.0121548	0.115616
ENSG00000135338	LCA5	0.608223	4.12851	8.94483	0.0121838	0.115806
ENSG00000112312	GMNN	1.04667	3.50302	8.9331	0.0122268	0.116127
ENSG00000151131	C12orf45	-0.708303	1.67748	8.92103	0.0122712	0.116461
ENSG00000110172	CHORDC1	1.40314	5.59491	8.91342	0.0122992	0.11664
ENSG00000088881	EBF4	-0.660097	4.15787	8.90974	0.0123128	0.116682
ENSG00000119392	GLE1	0.578038	3.52939	8.90021	0.0123482	0.116873
ENSG00000197256	KANK2	0.674167	5.58699	8.89935	0.0123514	0.116873
ENSG00000170525	PFKFB3	0.988543	7.1145	8.89381	0.012372	0.11698
ENSG00000152402	GUCY1A2	-0.851294	2.69483	8.88395	0.0124087	0.117207
ENSG00000187778	MCRS1	-0.491307	5.51169	8.88019	0.0124228	0.117207
ENSG00000189350	TOGARAM2	1.31442	3.67041	8.87819	0.0124303	0.117207
ENSG00000169282	KCNAB1	-0.992094	2.38105	8.8775	0.0124328	0.117207
ENSG00000180332	KCTD4	-1.65242	2.4105	8.87467	0.0124434	0.117219
ENSG00000101282	RSPO4	-1.18369	1.21818	8.86529	0.0124786	0.117464
ENSG00000073969	NSF	-0.737986	5.25612	8.85712	0.0125094	0.117621
ENSG00000010810	FYN	0.517109	7.42822	8.85308	0.0125247	0.117621
ENSG00000161813	LARP4	0.703924	4.78933	8.85172	0.0125298	0.117621
ENSG00000170836	PPM1D	0.674846	3.21914	8.85103	0.0125324	0.117621
ENSG00000007237	GAS7	-0.709242	8.49657	8.84552	0.0125532	0.117705
ENSG00000167755	KLK6	-0.708799	8.56128	8.84248	0.0125647	0.117705
ENSG00000186298	PPP1CC	0.567667	6.77637	8.84132	0.0125691	0.117705
ENSG00000170365	SMAD1	0.714621	3.0175	8.83689	0.012586	0.117775
ENSG00000198786	MT-ND5	-1.40677	12.0022	8.83326	0.0125997	0.117817
ENSG00000185883	ATP6V0C	-0.383617	7.11878	8.82684	0.0126242	0.117896
ENSG00000101236	RNF24	0.784383	4.79774	8.82414	0.0126345	0.117896
ENSG00000173705	SUSD5	-1.03414	3.09966	8.82188	0.0126431	0.117896
ENSG00000033800	PIAS1	0.708429	3.3331	8.82016	0.0126497	0.117896
ENSG00000127328	RAB3IP	-0.590584	5.96154	8.81887	0.0126546	0.117896
ENSG00000101210	EEF1A2	-1.89754	5.6778	8.81266	0.0126784	0.118025
ENSG00000089041	P2RX7	1.31595	5.54187	8.80959	0.0126902	0.118025
ENSG00000101049	SGK2	-1.02662	4.59482	8.80748	0.0126982	0.118025
ENSG00000116525	TRIM62	-0.666942	4.64714	8.80464	0.0127092	0.118025
ENSG00000149929	HIRIP3	-0.54354	5.68846	8.80312	0.012715	0.118025
ENSG00000166819	PLIN1	1.21644	3.16816	8.79183	0.0127585	0.118342
ENSG00000170906	NDUFA3	-0.761471	5.30337	8.78253	0.0127944	0.118577
ENSG00000090932		-1.18617	2.2927	8.78047	0.0128025	0.118577
ENSG00000105926	MPP6	0.942618	4.05148	8.77028	0.012842	0.118823
ENSG00000085063	CD59	0.54935	7.54232	8.7688	0.0128478	0.118823
ENSG00000173267	SNCG	-2.02255	5.52061	8.76632	0.0128574	0.118826
ENSG00000079974	RABL2B	0.488936	4.65683	8.76243	0.0128726	0.118826
ENSG00000132341	RAN	0.370855	6.87808	8.76152	0.0128761	0.118826
ENSG00000177105	RHOG	-0.494252	6.75632	8.74715	0.0129324	0.119161
ENSG00000157214	STEAP2	1.15424	2.89024	8.74405	0.0129445	0.119161
ENSG00000050165	DKK3	0.900749	8.32343	8.73897	0.0129645	0.119161
ENSG00000100316	RPL3	-0.591138	10.0384	8.73859	0.012966	0.119161
ENSG00000148120	C9orf3	-0.534995	4.83035	8.73664	0.0129737	0.119161
ENSG00000196352	CD55	-0.472923	4.75738	8.73498	0.0129802	0.119161
ENSG00000266967	AARSD1	-0.566368	3.99651	8.7335	0.0129861	0.119161
ENSG00000168610	STAT3	0.544466	6.7084	8.73202	0.0129919	0.119161
ENSG00000100644	HIF1A	0.690677	5.92367	8.73072	0.012997	0.119161
ENSG00000152977	ZIC1	0.688876	5.14993	8.7192	0.0130426	0.11943
ENSG00000101680	LAMA1	1.42236	2.9163	8.71854	0.0130452	0.11943
ENSG00000169302	STK32A	0.869936	5.01682	8.70326	0.0131059	0.119819
ENSG00000137038	DMAC1	-0.545265	5.11589	8.70311	0.0131065	0.119819
ENSG00000262676	NA	0.718408	2.91667	8.69949	0.013121	0.119865
ENSG00000197183	NOL4L	-0.362981	5.73187	8.68955	0.0131607	0.120008
ENSG00000012232	EXTL3	-0.388466	5.64496	8.68935	0.0131615	0.120008
ENSG00000120889	TNFRSF10B	0.792678	3.25717	8.68848	0.013165	0.120008
ENSG00000162928	PEX13	0.490432	3.69033	8.68307	0.0131867	0.120119
ENSG00000177432	NAP1L5	-0.947376	4.89986	8.67927	0.013202	0.120172
ENSG00000135486	HNRNPA1	-0.587593	9.32453	8.67672	0.0132122	0.120179
ENSG00000105258	POLR2I	-0.632081	5.86818	8.67292	0.0132275	0.120232
ENSG00000185201	IFITM2	1.0104	6.10203	8.6702	0.0132385	0.120246
ENSG00000101955	SRPX	1.27781	4.87601	8.66098	0.0132758	0.120498
ENSG00000086159	AQP6	-1.13095	1.77584	8.65196	0.0133123	0.120711
ENSG00000177917	ARL6IP6	0.611771	3.97687	8.65051	0.0133182	0.120711
ENSG00000133789	SWAP70	0.379622	5.2127	8.62963	0.0134034	0.121331
ENSG00000205213	LGR4	0.880503	5.30165	8.62904	0.0134058	0.121331
ENSG00000109738	GLRB	-1.13942	3.19647	8.61797	0.0134512	0.121656
ENSG00000077684	JADE1	0.611065	4.60547	8.61292	0.013472	0.121757
ENSG00000127022	CANX	0.434507	8.98075	8.60351	0.0135108	0.121979
ENSG00000101542	CDH20	0.450507	5.95571	8.6023	0.0135158	0.121979
ENSG00000040275	SPDL1	-0.639065	3.37109	8.59846	0.0135317	0.122036
ENSG00000179532	DNHD1	0.673885	4.30829	8.57931	0.0136113	0.122666
ENSG00000119737	GPR75	0.916909	2.06155	8.57681	0.0136217	0.122673
ENSG00000101246	ARFRP1	-0.527218	5.08642	8.57231	0.0136405	0.122703
ENSG00000171016	PYGO1	1.00819	3.12601	8.57103	0.0136459	0.122703
ENSG00000101347	SAMHD1	0.952854	5.70346	8.56753	0.0136606	0.122703
ENSG00000169862	CTNND2	0.595753	8.04682	8.56351	0.0136774	0.122703
ENSG00000138311	ZNF365	-0.641034	5.67991	8.56119	0.0136871	0.122703
ENSG00000163590	PPM1L	0.729805	4.75949	8.5603	0.0136909	0.122703
ENSG00000164796	CSMD3	-0.778045	2.17777	8.55914	0.0136957	0.122703
ENSG00000105711	SCN1B	-0.630364	4.85525	8.55754	0.0137024	0.122703
ENSG00000142676	RPL11	-0.512514	8.39551	8.55468	0.0137145	0.122725
ENSG00000061938	TNK2	-0.593741	6.71535	8.54517	0.0137546	0.122938
ENSG00000156218	ADAMTSL3	0.586585	3.83807	8.54421	0.0137586	0.122938
ENSG00000154813	DPH3	0.397845	5.16045	8.54173	0.0137691	0.122938
ENSG00000057757	PITHD1	-0.342067	6.42261	8.53983	0.0137771	0.122938
ENSG00000083896	YTHDC1	-0.402302	6.28933	8.53608	0.013793	0.122994
ENSG00000154016	GRAP	-0.789002	1.60879	8.5289	0.0138235	0.123077
ENSG00000178053	MLF1	0.841354	4.19014	8.52769	0.0138286	0.123077
ENSG00000143570	SLC39A1	0.391141	5.7244	8.52579	0.0138367	0.123077
ENSG00000113140	SPARC	0.824546	11.6031	8.52408	0.013844	0.123077
ENSG00000075151	EIF4G3	-0.480821	6.47293	8.5217	0.0138541	0.123077
ENSG00000138621	PPCDC	-0.844061	2.6581	8.52017	0.0138606	0.123077
ENSG00000114999	TTL	-0.490864	5.41002	8.51195	0.0138957	0.123282
ENSG00000197363	ZNF517	-0.759624	2.89163	8.5087	0.0139096	0.123282
ENSG00000127528	KLF2	-1.27158	3.5613	8.50337	0.0139324	0.123282
ENSG00000163482	STK36	0.659564	3.23008	8.50106	0.0139424	0.123282
ENSG00000008405	CRY1	0.660659	4.13503	8.49997	0.013947	0.123282
ENSG00000166780	C16orf45	-0.49635	6.01775	8.4994	0.0139495	0.123282
ENSG00000244274	DBNDD2	-0.614299	10.1014	8.4969	0.0139602	0.123282
ENSG00000242732	RTL5	-0.604791	4.16348	8.49663	0.0139614	0.123282
ENSG00000179456	ZBTB18	0.681966	5.03248	8.48414	0.0140152	0.123671
ENSG00000148341	SH3GLB2	-0.610204	7.67063	8.47446	0.014057	0.123843
ENSG00000182916	TCEAL7	-0.500783	5.85845	8.47173	0.0140689	0.123843
ENSG00000189184	PCDH18	1.34841	3.03115	8.47007	0.0140761	0.123843
ENSG00000135119	RNFT2	-0.661123	3.2943	8.4681	0.0140847	0.123843
ENSG00000176788	BASP1	-1.39142	4.90588	8.46752	0.0140872	0.123843
ENSG00000103365	GGA2	0.49117	4.46413	8.46565	0.0140953	0.123843
ENSG00000139220	PPFIA2	-0.645613	4.53727	8.46388	0.014103	0.123843
ENSG00000132357	CARD6	0.873118	2.1253	8.44958	0.0141654	0.124304
ENSG00000147475	ERLIN2	0.550684	5.41092	8.44219	0.0141977	0.124502
ENSG00000176472	ZNF575	-0.692581	1.80778	8.43825	0.014215	0.124568
ENSG00000163995	ABLIM2	-0.829442	3.74842	8.4319	0.014243	0.124684
ENSG00000188186	LAMTOR4	-0.563228	5.83808	8.43077	0.0142479	0.124684
ENSG00000113212	PCDHB7	0.996727	1.87079	8.42642	0.0142671	0.124719
ENSG00000127419	TMEM175	-0.472876	5.26319	8.42541	0.0142716	0.124719
ENSG00000105810	CDK6	-0.573533	4.74663	8.41977	0.0142965	0.124797
ENSG00000064225	ST3GAL6	0.634897	3.30495	8.41568	0.0143146	0.124797
ENSG00000122733	PHF24	-1.16109	2.65544	8.41557	0.014315	0.124797
ENSG00000100302	RASD2	-0.873953	2.89077	8.4125	0.0143287	0.124797
ENSG00000123146	ADGRE5	-1.01928	4.28099	8.40937	0.0143425	0.124797
ENSG00000129654	FOXJ1	1.94285	4.47169	8.40753	0.0143507	0.124797
ENSG00000121579	NAA50	0.568814	5.69459	8.40431	0.014365	0.124797
ENSG00000167642	SPINT2	-1.01519	4.21104	8.40193	0.0143756	0.124797
ENSG00000151892	GFRA1	-0.921298	3.57167	8.40161	0.014377	0.124797
ENSG00000120254	MTHFD1L	0.65706	3.62889	8.39876	0.0143897	0.124797
ENSG00000183309	ZNF623	0.639919	2.9135	8.39728	0.0143963	0.124797
ENSG00000198791	CNOT7	0.46516	5.37554	8.39679	0.0143985	0.124797
ENSG00000146094	DOK3	1.25986	1.89385	8.39253	0.0144175	0.12486
ENSG00000113070	HBEGF	-0.633211	4.83561	8.39076	0.0144254	0.12486
ENSG00000104129	DNAJC17	-0.635519	2.62502	8.38726	0.0144411	0.124899
ENSG00000178982	EIF3K	-0.496746	6.25989	8.38369	0.0144571	0.124899
ENSG00000175727	MLXIP	0.498715	4.7772	8.38314	0.0144595	0.124899
ENSG00000184903	IMMP2L	0.700434	2.24131	8.37635	0.01449	0.124992
ENSG00000134825	TMEM258	-0.579403	5.15924	8.37271	0.0145064	0.124992
ENSG00000129355	CDKN2D	-0.901701	3.91999	8.37168	0.014511	0.124992
ENSG00000182700	IGIP	-0.379455	6.35021	8.37033	0.0145171	0.124992
ENSG00000137767	SQOR	0.779792	2.7093	8.36608	0.0145362	0.124992
ENSG00000121064	SCPEP1	0.451285	4.5441	8.36601	0.0145366	0.124992
ENSG00000167733	HSD11B1L	-0.777576	3.86347	8.36542	0.0145392	0.124992
ENSG00000152689	RASGRP3	-0.621418	7.01985	8.36152	0.0145569	0.125059
ENSG00000103121	CMC2	-0.489235	5.01504	8.35921	0.0145673	0.125064
ENSG00000161326	NA	0.995303	3.9114	8.3484	0.0146162	0.125396
ENSG00000025770	NCAPH2	-0.53393	4.97151	8.34281	0.0146416	0.125396
ENSG00000116147	TNR	-0.715181	7.03245	8.34195	0.0146456	0.125396
ENSG00000166833	NAV2	0.956128	5.29624	8.34007	0.0146541	0.125396
ENSG00000162437	RAVER2	0.856599	4.11304	8.33856	0.014661	0.125396
ENSG00000125753	VASP	0.516138	4.16411	8.33729	0.0146668	0.125396
ENSG00000111676	ATN1	0.586943	7.85843	8.33545	0.0146752	0.125396
ENSG00000206579	XKR4	-0.949114	1.73425	8.32628	0.0147171	0.125621
ENSG00000074219	TEAD2	0.993766	2.14353	8.32536	0.0147213	0.125621
ENSG00000129667	RHBDF2	1.40359	4.55807	8.32033	0.0147444	0.125733
ENSG00000157227	MMP14	1.24177	4.19804	8.3149	0.0147693	0.125861
ENSG00000004534	RBM6	0.613058	6.23829	8.31247	0.0147805	0.125872
ENSG00000162543	UBXN10	1.63002	2.74021	8.30777	0.0148021	0.12592
ENSG00000107021	TBC1D13	-0.651245	4.90017	8.30693	0.014806	0.12592
ENSG00000236802	B3GALT4	-0.918295	2.34343	8.30027	0.0148368	0.12595
ENSG00000228267	C4B	1.43775	6.67683	8.30016	0.0148372	0.12595
ENSG00000122705	CLTA	-0.510301	6.72323	8.29973	0.0148392	0.12595
ENSG00000167232	ZNF91	0.678471	4.11348	8.2912	0.0148787	0.126201
ENSG00000131370	SH3BP5	-0.693283	6.50477	8.27658	0.0149467	0.126692
ENSG00000124920	MYRF	-0.641626	9.24208	8.27386	0.0149594	0.126715
ENSG00000141622	RNF165	-0.932598	1.40755	8.26885	0.0149828	0.126813
ENSG00000137876	RSL24D1	0.390988	5.77695	8.26473	0.0150021	0.126813
ENSG00000186300	ZNF555	0.617019	2.63413	8.26418	0.0150047	0.126813
ENSG00000135636	DYSF	-1.90449	4.49482	8.26231	0.0150134	0.126813
ENSG00000121410	A1BG	-0.722742	2.86138	8.26071	0.0150209	0.126813
ENSG00000167861	HID1	-0.619384	6.03553	8.25278	0.0150582	0.127044
ENSG00000113645	WWC1	0.874946	6.19105	8.246	0.0150901	0.127228
ENSG00000162909	CAPN2	0.640862	6.92406	8.23853	0.0151254	0.127438
ENSG00000214140	PRCD	-0.780335	4.44689	8.23357	0.0151489	0.127438
ENSG00000115318	LOXL3	0.824937	2.67688	8.23238	0.0151545	0.127438
ENSG00000062650	WAPL	0.418789	4.82475	8.23225	0.0151552	0.127438
ENSG00000214212	C19orf38	0.839106	1.63281	8.22979	0.0151668	0.12744
ENSG00000163637	PRICKLE2	0.851222	4.32244	8.2262	0.0151839	0.12744
ENSG00000026950	BTN3A1	-0.426945	4.33646	8.22408	0.0151939	0.12744
ENSG00000198755	RPL10A	-0.545633	7.69891	8.22372	0.0151956	0.12744
ENSG00000133246	PRAM1	0.973632	3.47143	8.21869	0.0152196	0.127557
ENSG00000172500	FIBP	-0.579589	4.98814	8.21564	0.0152341	0.127582
ENSG00000214787	MS4A4E	-0.715696	2.5328	8.21183	0.0152523	0.127582
ENSG00000156298	TSPAN7	-0.710632	6.65565	8.21173	0.0152528	0.127582
ENSG00000160691	SHC1	0.607313	4.58298	8.20285	0.0152953	0.127854
ENSG00000171951	SCG2	-1.72952	5.98784	8.19339	0.0153407	0.128116
ENSG00000170160	CCDC144A	1.67634	1.86721	8.19212	0.0153468	0.128116
ENSG00000156587	UBE2L6	0.451266	5.19145	8.18585	0.015377	0.128184
ENSG00000137522	RNF121	-0.467399	3.39391	8.18543	0.0153791	0.128184
ENSG00000133065	SLC41A1	0.636357	5.55411	8.18376	0.0153871	0.128184
ENSG00000184731	FAM110C	0.956487	1.78169	8.18016	0.0154045	0.128184
ENSG00000171444	MCC	0.75269	4.41281	8.17996	0.0154055	0.128184
ENSG00000135298	ADGRB3	-0.595229	3.92019	8.17334	0.0154375	0.128366
ENSG00000100403	ZC3H7B	-0.393139	7.25423	8.17012	0.0154531	0.128412
ENSG00000133460	SLC2A11	-0.4712	3.94888	8.16243	0.0154905	0.128638
ENSG00000185650	ZFP36L1	1.01466	7.46547	8.15195	0.0155416	0.128978
ENSG00000120742	SERP1	0.411375	6.44643	8.14745	0.0155636	0.128985
ENSG00000144893	MED12L	1.01789	2.07344	8.14688	0.0155664	0.128985
ENSG00000121361	KCNJ8	0.755156	2.60713	8.14555	0.0155729	0.128985
ENSG00000140044	JDP2	0.872095	4.46218	8.13861	0.0156069	0.129182
ENSG00000150787	PTS	-0.434317	4.044	8.13361	0.0156315	0.129297
ENSG00000126457	PRMT1	-0.449758	6.12284	8.13164	0.0156412	0.129297
ENSG00000149596	JPH2	1.01333	2.25696	8.12645	0.0156668	0.129424
ENSG00000073417	PDE8A	-0.549218	6.16863	8.12202	0.0156886	0.12952
ENSG00000076242	MLH1	-0.434717	4.68591	8.11118	0.0157423	0.129832
ENSG00000174938	SEZ6L2	-0.665595	5.80489	8.11014	0.0157475	0.129832
ENSG00000152763	WDR78	0.885107	2.38791	8.1082	0.0157571	0.129832
ENSG00000116678	LEPR	-0.785206	3.01142	8.09779	0.0158089	0.130129
ENSG00000148826	NKX6-2	-0.831971	7.2628	8.09684	0.0158137	0.130129
ENSG00000196155	PLEKHG4	-0.659158	3.40935	8.09436	0.015826	0.130147
ENSG00000143457	GOLPH3L	0.616291	3.75459	8.08791	0.0158583	0.130327
ENSG00000187902	SHISA7	-0.438748	4.70325	8.08441	0.0158758	0.130387
ENSG00000008735	MAPK8IP2	-1.21736	5.19106	8.08122	0.0158918	0.130434
ENSG00000181625	SLX1B	-0.860783	3.69745	8.07339	0.0159311	0.130672
ENSG00000187239	FNBP1	-0.450921	7.49741	8.0543	0.0160276	0.131378
ENSG00000018625	ATP1A2	0.977622	9.15785	8.05024	0.0160481	0.131437
ENSG00000079616	KIF22	-0.611843	4.03452	8.04881	0.0160554	0.131437
ENSG00000101464	PIGU	-0.430166	4.99136	8.04576	0.0160709	0.131479
ENSG00000129515	SNX6	-0.495744	6.91086	8.04253	0.0160873	0.131528
ENSG00000174776	WDR49	1.13682	2.40661	8.03909	0.0161048	0.131561
ENSG00000134590	RTL8C	-0.509618	7.51663	8.03769	0.016112	0.131561
ENSG00000107223	EDF1	-0.587682	7.17714	8.03244	0.0161388	0.131613
ENSG00000172716	SLFN11	0.905236	3.43615	8.03237	0.0161392	0.131613
ENSG00000139998	RAB15	-0.880941	2.7403	8.02971	0.0161527	0.131639
ENSG00000037749	MFAP3	0.513458	3.82489	8.02471	0.0161783	0.131761
ENSG00000163110	PDLIM5	0.762195	6.08653	8.02169	0.0161938	0.131761
ENSG00000180771	NA	-0.419087	4.97355	8.01837	0.0162109	0.131761
ENSG00000133740	E2F5	0.658439	2.39844	8.01812	0.0162122	0.131761
ENSG00000016402	IL20RA	0.885577	3.34866	8.01182	0.0162446	0.131761
ENSG00000185033	SEMA4B	0.985822	5.21159	8.01126	0.0162475	0.131761
ENSG00000161243	FBXO27	-0.513771	3.58342	8.01008	0.0162535	0.131761
ENSG00000147724	FAM135B	0.882012	2.57931	8.00996	0.0162542	0.131761
ENSG00000215301	DDX3X	0.660898	7.2819	8.00828	0.0162628	0.131761
ENSG00000121769	FABP3	-1.16009	3.86749	8.00659	0.0162716	0.131761
ENSG00000176018	LYSMD3	0.601953	3.56549	7.99792	0.0163164	0.131822
ENSG00000056487	PHF21B	0.910255	2.43383	7.99628	0.0163249	0.131822
ENSG00000137752	CASP1	1.35795	2.44052	7.9949	0.016332	0.131822
ENSG00000130702	LAMA5	0.916282	4.40087	7.99353	0.0163391	0.131822
ENSG00000042493	CAPG	1.00412	5.02143	7.99297	0.016342	0.131822
ENSG00000128487	SPECC1	-0.411125	7.02908	7.99237	0.0163451	0.131822
ENSG00000147324	MFHAS1	0.8731	3.25261	7.99109	0.0163518	0.131822
ENSG00000092841	MYL6	-0.502622	8.30959	7.98705	0.0163728	0.131907
ENSG00000180773	SLC36A4	0.692836	4.68377	7.98206	0.0163987	0.132033
ENSG00000044574	HSPA5	0.858171	7.86382	7.97695	0.0164254	0.132061
ENSG00000076604	TRAF4	-0.504405	4.70705	7.97674	0.0164265	0.132061
ENSG00000122694	GLIPR2	-0.634807	5.54648	7.97541	0.0164334	0.132061
ENSG00000268069		-0.679448	2.4639	7.96847	0.0164697	0.132269
ENSG00000150457	LATS2	0.700224	3.15087	7.95752	0.0165272	0.132636
ENSG00000105290	APLP1	-0.620185	10.7273	7.95577	0.0165364	0.132636
ENSG00000211455	STK38L	0.805096	4.63519	7.9529	0.0165515	0.132673
ENSG00000141298	SSH2	0.591531	4.87109	7.94643	0.0165856	0.132826
ENSG00000197375	SLC22A5	0.758696	3.48035	7.94531	0.0165915	0.132826
ENSG00000183386	FHL3	0.835807	3.27225	7.942	0.016609	0.132883
ENSG00000100926	TM9SF1	0.429771	4.39725	7.93739	0.0166334	0.132994
ENSG00000120370	GORAB	0.793751	2.93235	7.93077	0.0166685	0.13319
ENSG00000166681	BEX3	-0.490113	7.12575	7.92881	0.0166789	0.13319
ENSG00000173597	SULT1B1	0.873469	3.29483	7.91827	0.0167351	0.133542
ENSG00000127329	PTPRB	-1.01583	4.47225	7.91451	0.0167552	0.133542
ENSG00000163346	PBXIP1	0.94772	8.00268	7.91291	0.0167637	0.133542
ENSG00000165916	PSMC3	-0.493866	6.28879	7.91123	0.0167727	0.133542
ENSG00000135686	KLHL36	0.509256	4.37291	7.90447	0.0168089	0.133542
ENSG00000103018	CYB5B	0.399563	5.85726	7.90151	0.0168248	0.133542
ENSG00000196730	DAPK1	1.09408	4.3926	7.90071	0.0168291	0.133542
ENSG00000188994	ZNF292	0.652779	5.27088	7.90064	0.0168295	0.133542
ENSG00000213639	PPP1CB	0.447639	7.40553	7.90001	0.0168329	0.133542
ENSG00000185800	DMWD	-0.461561	4.95647	7.89931	0.0168367	0.133542
ENSG00000148985	PGAP2	-0.558467	3.77801	7.89648	0.0168518	0.133542
ENSG00000117713	ARID1A	0.361047	5.75158	7.89633	0.0168527	0.133542
ENSG00000184702	2021-09-05	-0.684436	4.42101	7.895	0.0168598	0.133542
ENSG00000158869	FCER1G	1.53722	4.39946	7.88938	0.0168901	0.133585
ENSG00000056736	IL17RB	1.35668	4.8279	7.88798	0.0168977	0.133585
ENSG00000132669	RIN2	0.485312	5.06671	7.8878	0.0168986	0.133585
ENSG00000189306	RRP7A	-0.758922	5.06226	7.88336	0.0169227	0.133585
ENSG00000137501	SYTL2	-0.448045	4.76385	7.88231	0.0169283	0.133585
ENSG00000071082	RPL31	-0.509584	8.13671	7.8823	0.0169284	0.133585
ENSG00000229117	RPL41	-0.552703	8.34482	7.87911	0.0169456	0.133638
ENSG00000263136	NA	0.569061	4.17754	7.87293	0.0169792	0.133683
ENSG00000018280	SLC11A1	2.02296	4.51365	7.87266	0.0169806	0.133683
ENSG00000203883	SOX18	-1.08364	2.52042	7.87178	0.0169854	0.133683
ENSG00000180008	SOCS4	0.545246	4.78438	7.87029	0.0169935	0.133683
ENSG00000173253	DMRT2	-0.699893	2.26325	7.86732	0.0170096	0.133727
ENSG00000144057	ST6GAL2	-0.959996	1.478	7.85609	0.0170709	0.13373
ENSG00000118276	B4GALT6	-1.01501	2.14728	7.85461	0.017079	0.13373
ENSG00000066336	SPI1	1.4357	3.86657	7.85424	0.017081	0.13373
ENSG00000144476	ACKR3	1.21969	3.48716	7.85418	0.0170814	0.13373
ENSG00000069869	NEDD4	0.511413	4.50256	7.8534	0.0170856	0.13373
ENSG00000171858	RPS21	-0.539102	6.73349	7.85323	0.0170866	0.13373
ENSG00000142552	RCN3	1.04894	2.54679	7.85277	0.0170891	0.13373
ENSG00000185928	NA	0.919968	3.98446	7.85181	0.0170943	0.13373
ENSG00000180901	KCTD2	-0.446089	6.42804	7.84824	0.0171139	0.1338
ENSG00000057019	DCBLD2	0.50606	3.71239	7.8444	0.0171349	0.133809
ENSG00000172081	MOB3A	0.556371	4.8415	7.84419	0.0171361	0.133809
ENSG00000060718	COL11A1	-0.7408	3.41624	7.83971	0.0171607	0.133865
ENSG00000101849	TBL1X	0.548054	5.40071	7.83906	0.0171643	0.133865
ENSG00000106537	TSPAN13	-1.63796	2.83397	7.83231	0.0172014	0.134008
ENSG00000117298	ECE1	0.596774	6.28039	7.82998	0.0172143	0.134008
ENSG00000140479	PCSK6	-0.512765	8.11915	7.82846	0.0172227	0.134008
ENSG00000082781	ITGB5	0.598024	6.21451	7.82807	0.0172249	0.134008
ENSG00000130255	RPL36	-0.517494	7.07957	7.82296	0.0172531	0.134068
ENSG00000163126	ANKRD23	-0.533426	2.0543	7.82203	0.0172583	0.134068
ENSG00000100865	CINP	-0.477802	4.98477	7.81935	0.0172731	0.134068
ENSG00000050344	NFE2L3	-0.711493	2.52125	7.81797	0.0172808	0.134068
ENSG00000229998	PPP1R18	0.762758	3.64722	7.81712	0.0172855	0.134068
ENSG00000196072	BLOC1S2	-0.418855	5.21485	7.81104	0.0173193	0.134248
ENSG00000004838	ZMYND10	1.70301	2.8473	7.80781	0.0173372	0.134266
ENSG00000112144	ICK	-0.53315	5.08828	7.80682	0.0173427	0.134266
ENSG00000136536	2021-03-07	0.4229	4.80579	7.80003	0.0173806	0.134477
ENSG00000170876	TMEM43	0.412418	5.43948	7.79649	0.0174004	0.134548
ENSG00000143110	C1orf162	1.66509	3.58704	7.78993	0.0174371	0.134691
ENSG00000174165	ZDHHC24	-0.568268	3.31475	7.78941	0.01744	0.134691
ENSG00000110090	CPT1A	0.647307	4.59083	7.78287	0.0174767	0.134892
ENSG00000212734	NA	-0.799697	2.45265	7.77966	0.0174948	0.134932
ENSG00000103426	CORO7-PAM16	-1.23199	1.83913	7.77653	0.0175124	0.134932
ENSG00000101096	NFATC2	1.0938	2.79832	7.77601	0.0175153	0.134932
ENSG00000159685	CHCHD6	-0.648813	3.55142	7.77438	0.0175245	0.134932
ENSG00000173272	MZT2A	-0.677063	5.00973	7.77069	0.0175454	0.135011
ENSG00000116096	SPR	0.900776	3.65413	7.7685	0.0175577	0.135024
ENSG00000162542	TMCO4	0.772802	1.94918	7.76566	0.0175738	0.135066
ENSG00000100320	RBFOX2	-0.493161	4.66658	7.75829	0.0176155	0.135204
ENSG00000203485	INF2	-0.48433	7.94511	7.75765	0.0176192	0.135204
ENSG00000166123	GPT2	0.476423	6.71735	7.75685	0.0176237	0.135204
ENSG00000175287	PHYHD1	0.940649	5.75634	7.75219	0.0176502	0.135298
ENSG00000025039	RRAGD	0.613309	5.42172	7.75095	0.0176573	0.135298
ENSG00000179387	ELMOD2	0.479552	3.91983	7.74888	0.017669	0.135306
ENSG00000106683	LIMK1	-0.913158	4.62773	7.74296	0.0177028	0.135453
ENSG00000180257	ZNF816	0.680268	1.62785	7.74177	0.0177096	0.135453
ENSG00000078328	RBFOX1	-0.933658	2.1967	7.73586	0.0177434	0.13563
ENSG00000172667	ZMAT3	0.569656	5.68369	7.73335	0.0177578	0.135643
ENSG00000168679	SLC16A4	1.03016	2.77628	7.73182	0.0177665	0.135643
ENSG00000115762	PLEKHB2	-0.54264	7.04665	7.72529	0.017804	0.135848
ENSG00000172382	PRSS27	-0.666208	0.945796	7.72004	0.0178342	0.135996
ENSG00000103089	FA2H	-0.586812	8.04918	7.71755	0.0178486	0.136024
ENSG00000075945	KIFAP3	-0.371281	5.74136	7.71415	0.0178681	0.136092
ENSG00000083845	RPS5	-0.572173	7.7017	7.70892	0.0178984	0.136148
ENSG00000114686	MRPL3	0.4156	5.19207	7.70753	0.0179064	0.136148
ENSG00000122547	EEPD1	-0.553601	4.48622	7.70674	0.017911	0.136148
ENSG00000175471	MCTP1	-1.27792	1.84079	7.70406	0.0179265	0.136148
ENSG00000099800	TIMM13	-0.531942	4.96386	7.70359	0.0179292	0.136148
ENSG00000105612	DNASE2	0.664613	4.15621	7.70029	0.0179484	0.136211
ENSG00000196428	TSC22D2	0.560714	4.92904	7.69757	0.0179641	0.136211
ENSG00000131188	PRR7	-0.921241	2.63129	7.69663	0.0179696	0.136211
ENSG00000143156	NME7	0.739139	2.92282	7.69402	0.0179848	0.136244
ENSG00000185737	NRG3	0.84682	3.40169	7.69081	0.0180035	0.136305
ENSG00000127418	FGFRL1	0.862427	4.94902	7.68043	0.0180641	0.136629
ENSG00000158470	B4GALT5	0.487457	4.41729	7.67855	0.018075	0.136629
ENSG00000148737	TCF7L2	0.508345	3.50894	7.67792	0.0180787	0.136629
ENSG00000138050	THUMPD2	0.582274	3.03107	7.67514	0.018095	0.136671
ENSG00000090975	PITPNM2	1.05439	3.47955	7.66717	0.0181418	0.136815
ENSG00000145685	LHFPL2	1.24208	4.62769	7.66697	0.0181429	0.136815
ENSG00000086730	LAT2	1.42884	4.21544	7.66639	0.0181464	0.136815
ENSG00000125730	C3	1.39797	8.08982	7.66202	0.0181721	0.136914
ENSG00000140406	TLNRD1	-0.616297	3.75761	7.65794	0.0181962	0.136914
ENSG00000169020	ATP5ME	-0.6511	6.49984	7.65794	0.0181962	0.136914
ENSG00000174669	SLC29A2	0.934857	2.91517	7.65619	0.0182065	0.136914
ENSG00000126522	ASL	-0.646902	3.14788	7.65362	0.0182217	0.136914
ENSG00000168765	GSTM4	0.616358	4.63877	7.65318	0.0182242	0.136914
ENSG00000196812	ZSCAN16	-0.603993	2.42635	7.64379	0.0182798	0.13725
ENSG00000145979	TBC1D7	-0.528037	2.54276	7.64127	0.0182948	0.137281
ENSG00000122545	2021-09-07	-0.571528	9.07637	7.637	0.0183202	0.137362
ENSG00000198482	ZNF808	0.838065	2.27765	7.63581	0.0183272	0.137362
ENSG00000081818	PCDHB4	0.634566	4.19399	7.62274	0.0184052	0.137803
ENSG00000125246	CLYBL	0.726006	2.41738	7.62224	0.0184082	0.137803
ENSG00000124172	ATP5F1E	-0.365648	7.09793	7.61896	0.0184278	0.137803
ENSG00000135540	NHSL1	0.768948	3.71645	7.61864	0.0184297	0.137803
ENSG00000133704	IPO8	0.354574	5.10056	7.61687	0.0184404	0.137803
ENSG00000179630	LACC1	-0.778456	5.55062	7.60924	0.0184861	0.137999
ENSG00000100422	CERK	0.534191	4.92341	7.60719	0.0184984	0.137999
ENSG00000163755	HPS3	0.606283	4.12639	7.60708	0.0184991	0.137999
ENSG00000139842	CUL4A	0.472397	5.38849	7.60408	0.0185172	0.138052
ENSG00000101577	LPIN2	0.535419	5.38655	7.6011	0.0185351	0.138105
ENSG00000158220	ESYT3	0.870936	1.57715	7.59893	0.0185483	0.138121
ENSG00000064042	LIMCH1	-0.332199	8.20858	7.59457	0.0185746	0.138236
ENSG00000141582	CBX4	-0.416935	4.94121	7.58773	0.018616	0.138463
ENSG00000114395	CYB561D2	-1.05028	2.9298	7.58517	0.0186315	0.138497
ENSG00000198369	SPRED2	0.461375	4.23429	7.58063	0.0186591	0.138621
ENSG00000137575	SDCBP	0.41287	6.86642	7.57658	0.0186837	0.138723
ENSG00000124593		1.03489	2.84169	7.57153	0.0187145	0.13873
ENSG00000140538	NTRK3	0.864206	4.71058	7.57104	0.0187175	0.13873
ENSG00000112280	COL9A1	-1.3514	3.97402	7.57104	0.0187175	0.13873
ENSG00000222040	NA	1.27067	2.78987	7.56568	0.0187502	0.138799
ENSG00000120279	MYCT1	-0.89282	2.35311	7.56374	0.0187621	0.138799
ENSG00000001461	NIPAL3	-0.645806	7.91184	7.56324	0.0187651	0.138799
ENSG00000133812	SBF2	0.491189	5.49468	7.56237	0.0187705	0.138799
ENSG00000132326	PER2	0.892284	3.72013	7.55571	0.0188113	0.138974
ENSG00000198763	MT-ND2	-1.35754	14.0248	7.55223	0.0188327	0.138974
ENSG00000149564	ESAM	-0.80686	4.21853	7.55024	0.0188449	0.138974
ENSG00000180353	HCLS1	1.81198	4.96842	7.54998	0.0188465	0.138974
ENSG00000115808	STRN	-0.719748	6.5005	7.54959	0.0188489	0.138974
ENSG00000152954	NRSN1	-1.83356	3.04638	7.54776	0.0188601	0.138976
ENSG00000187391	MAGI2	-0.359295	5.80184	7.54241	0.0188932	0.139126
ENSG00000181472	ZBTB2	0.584194	2.99838	7.5409	0.0189025	0.139126
ENSG00000173163	COMMD1	-0.450385	3.8252	7.53338	0.018949	0.139387
ENSG00000089280	FUS	-0.395659	7.37124	7.52626	0.0189931	0.139631
ENSG00000131116	ZNF428	-0.518196	5.85855	7.5188	0.0190395	0.139874
ENSG00000108786	HSD17B1	1.72244	3.02857	7.51679	0.019052	0.139874
ENSG00000110446	SLC15A3	0.672378	4.37879	7.51564	0.0190592	0.139874
ENSG00000196924	FLNA	0.768778	7.33392	7.51291	0.0190762	0.139918
ENSG00000158966	CACHD1	1.02065	3.82789	7.50804	0.0191067	0.14006
ENSG00000142534	RPS11	-0.572788	8.90708	7.50476	0.0191271	0.140129
ENSG00000196465	MYL6B	-0.674337	5.66581	7.5025	0.0191413	0.140152
ENSG00000100726	TELO2	-0.389711	4.65713	7.49952	0.01916	0.140171
ENSG00000021300	PLEKHB1	-0.602712	11.5576	7.49858	0.0191659	0.140171
ENSG00000133142	TCEAL4	-0.470027	6.99736	7.49598	0.0191822	0.140209
ENSG00000197457	STMN3	-0.815656	6.53876	7.49233	0.0192052	0.140296
ENSG00000179029	TMEM107	0.764809	2.76246	7.48883	0.0192272	0.140376
ENSG00000165716	DIPK1B	-0.967179	3.2196	7.48374	0.0192593	0.14053
ENSG00000139154	AEBP2	0.57619	3.97508	7.47775	0.0192972	0.140691
ENSG00000169410	PTPN9	0.500456	4.04686	7.47583	0.0193093	0.140691
ENSG00000243449	C4orf48	-0.984458	4.57769	7.47498	0.0193147	0.140691
ENSG00000113296	THBS4	-0.974254	4.26313	7.46786	0.0193599	0.140939
ENSG00000099910	KLHL22	-0.50245	4.3026	7.46369	0.0193864	0.140974
ENSG00000116205	TCEANC2	-0.687449	3.8341	7.46362	0.0193869	0.140974
ENSG00000126950	TMEM35A	-1.64529	2.98515	7.44386	0.0195131	0.141723
ENSG00000185019	UBOX5	-0.698012	3.29854	7.44155	0.0195279	0.141723
ENSG00000149289	ZC3H12C	0.747001	4.02834	7.44004	0.0195376	0.141723
ENSG00000165323	FAT3	0.931136	2.80095	7.43873	0.019546	0.141723
ENSG00000144712	CAND2	-0.694015	3.20348	7.43814	0.0195498	0.141723
ENSG00000101190	TCFL5	-0.710424	6.52791	7.43576	0.0195651	0.141723
ENSG00000077150	NFKB2	0.879424	3.34051	7.4345	0.0195732	0.141723
ENSG00000166173	LARP6	-0.427179	7.31559	7.43358	0.0195792	0.141723
ENSG00000092439	TRPM7	0.625143	4.11146	7.43014	0.0196013	0.141802
ENSG00000261556	SMG1P7	0.945266	3.2878	7.42763	0.0196175	0.141839
ENSG00000146278	PNRC1	0.934321	6.14172	7.42568	0.0196301	0.141849
ENSG00000166557	TMED3	-0.419495	4.86912	7.41792	0.0196803	0.142019
ENSG00000164088	PPM1M	0.721169	3.93373	7.41437	0.0197033	0.142019
ENSG00000253159	PCDHGA12	1.41096	5.48547	7.41307	0.0197117	0.142019
ENSG00000056661	NA	-0.699039	3.69542	7.41192	0.0197192	0.142019
ENSG00000172020	GAP43	-1.18263	5.33137	7.41044	0.0197288	0.142019
ENSG00000178826	TMEM139	-0.837914	3.49909	7.41008	0.0197311	0.142019
ENSG00000105993	DNAJB6	0.441444	7.20738	7.40892	0.0197387	0.142019
ENSG00000168890	TMEM150A	0.515726	3.59211	7.40823	0.0197432	0.142019
ENSG00000123066	MED13L	0.594232	5.07216	7.40455	0.0197671	0.142111
ENSG00000104812	GYS1	0.736744	4.64	7.40135	0.0197879	0.14218
ENSG00000138041	NA	0.416492	6.05643	7.39165	0.0198514	0.142555
ENSG00000130244	FAM98C	-0.545415	4.23828	7.38811	0.0198746	0.14264
ENSG00000140043	PTGR2	0.664284	4.89131	7.38429	0.0198996	0.142739
ENSG00000077454	LRCH4	0.584694	5.99312	7.38217	0.0199135	0.142759
ENSG00000132434	LANCL2	-0.56309	5.39048	7.37994	0.0199282	0.142783
ENSG00000118971	CCND2	0.787442	5.62341	7.37559	0.0199568	0.142855
ENSG00000181274	FRAT2	0.547203	2.54742	7.375	0.0199607	0.142855
ENSG00000079739	PGM1	0.51169	5.06377	7.37057	0.0199899	0.14294
ENSG00000133027	PEMT	-0.508941	4.12224	7.36896	0.0200005	0.14294
ENSG00000162426	SLC45A1	-0.577206	3.2176	7.36625	0.0200184	0.14294
ENSG00000155511	GRIA1	1.1146	5.11213	7.36577	0.0200217	0.14294
ENSG00000156261	CCT8	0.35052	5.97043	7.36366	0.0200356	0.14294
ENSG00000125170	DOK4	-1.04639	2.00365	7.3613	0.0200512	0.14294
ENSG00000115977	AAK1	-0.898964	2.99889	7.35939	0.0200639	0.14294
ENSG00000183023	SLC8A1	-1.12817	2.82148	7.3579	0.0200738	0.14294
ENSG00000144036	EXOC6B	-0.435435	6.07856	7.35649	0.0200831	0.14294
ENSG00000127249	ATP13A4	1.02324	3.40888	7.35498	0.0200931	0.14294
ENSG00000122367	LDB3	-0.821103	6.64266	7.35021	0.0201249	0.14294
ENSG00000187792	ZNF70	0.66178	1.45324	7.34996	0.0201266	0.14294
ENSG00000127241	MASP1	1.40102	5.69661	7.34891	0.0201335	0.14294
ENSG00000213694	S1PR3	1.18107	4.94224	7.34744	0.0201433	0.14294
ENSG00000099957	P2RX6	-0.948112	2.55961	7.34674	0.020148	0.14294
ENSG00000168994	PXDC1	0.684076	5.45093	7.34473	0.0201613	0.14294
ENSG00000139190	VAMP1	-0.585602	5.93499	7.34262	0.0201755	0.14294
ENSG00000107902	LHPP	-0.528025	8.69701	7.34093	0.0201867	0.14294
ENSG00000188559	RALGAPA2	0.758274	4.35882	7.33857	0.0202025	0.14294
ENSG00000213064	SFT2D2	0.445588	5.81395	7.33771	0.0202082	0.14294
ENSG00000174775	HRAS	-0.603206	5.20451	7.33688	0.0202138	0.14294
ENSG00000136643	RPS6KC1	-0.374561	5.19169	7.33589	0.0202204	0.14294
ENSG00000164172	MOCS2	0.439674	6.16255	7.32817	0.0202722	0.143226
ENSG00000100934	SEC23A	0.469102	4.15506	7.31821	0.0203392	0.143619
ENSG00000196182	STK40	0.698886	5.17176	7.31084	0.0203889	0.14389
ENSG00000272916		0.713472	1.17476	7.30422	0.0204337	0.144126
ENSG00000006625	GGCT	0.431672	3.69403	7.29994	0.0204628	0.144251
ENSG00000143363	PRUNE1	0.453231	3.82597	7.29053	0.0205268	0.144505
ENSG00000156411	ATP5MPL	-0.398966	5.52623	7.28927	0.0205353	0.144505
ENSG00000134575	ACP2	-0.622795	4.06749	7.28776	0.0205456	0.144505
ENSG00000179820	MYADM	-0.462854	5.29454	7.28732	0.0205486	0.144505
ENSG00000182054	IDH2	-0.423196	6.52267	7.28498	0.0205646	0.144505
ENSG00000159147	DONSON	0.713906	3.22093	7.28461	0.0205671	0.144505
ENSG00000061273	HDAC7	0.566265	4.6557	7.28073	0.0205936	0.14457
ENSG00000129116	PALLD	0.84511	6.34888	7.27758	0.0206152	0.14457
ENSG00000116783	TNNI3K	-0.790459	1.945	7.277	0.0206192	0.14457
ENSG00000124356	STAMBP	-0.428085	6.34449	7.27659	0.0206219	0.14457
ENSG00000242294	STAG3L5P	0.866012	1.88039	7.27192	0.020654	0.144705
ENSG00000130363	RSPH3	0.53222	3.17888	7.27047	0.0206639	0.144705
ENSG00000186918	ZNF395	0.586538	5.13999	7.26585	0.0206957	0.144847
ENSG00000130734	ATG4D	-0.576396	3.90623	7.26418	0.0207072	0.144848
ENSG00000184113	CLDN5	-0.930587	6.13236	7.26199	0.0207223	0.144874
ENSG00000196700	ZNF512B	-0.384285	4.21153	7.25575	0.0207653	0.145094
ENSG00000235961	PNMA6A	-1.28052	2.83021	7.2474	0.0208231	0.145376
ENSG00000072195	SPEG	0.683933	4.36337	7.24663	0.0208285	0.145376
ENSG00000160200	CBS	0.444543	6.37497	7.24086	0.0208685	0.145497
ENSG00000185947	ZNF267	0.56452	2.81069	7.24081	0.0208689	0.145497
ENSG00000187266	EPOR	0.924038	2.66168	7.23646	0.0208992	0.145628
ENSG00000198003	CCDC151	1.14735	2.35429	7.23365	0.0209187	0.145685
ENSG00000144810	COL8A1	1.38575	3.53298	7.23007	0.0209437	0.145715
ENSG00000084112	SSH1	0.49683	4.3117	7.22973	0.0209461	0.145715
ENSG00000087303	NID2	-0.97895	1.75091	7.21931	0.021019	0.146082
ENSG00000132275	RRP8	-0.41874	4.11162	7.21725	0.0210334	0.146082
ENSG00000154124	OTULIN	0.485344	3.6564	7.21646	0.0210389	0.146082
ENSG00000244617	ASPRV1	-0.655572	3.2601	7.21563	0.0210448	0.146082
ENSG00000269668	NA	-0.44736	6.90195	7.2129	0.021064	0.146135
ENSG00000133138	TBC1D8B	0.479358	4.96843	7.2079	0.0210991	0.146299
ENSG00000175467	SART1	-0.521268	5.90306	7.19114	0.0212175	0.147039
ENSG00000176945	MUC20	0.965736	2.52753	7.18888	0.0212335	0.14707
ENSG00000011566	MAP4K3	0.496272	4.4598	7.18048	0.0212933	0.147349
ENSG00000102910	LONP2	0.3731	6.14635	7.17925	0.021302	0.147349
ENSG00000141837	CACNA1A	-0.625069	3.69185	7.17832	0.0213086	0.147349
ENSG00000150510	FAM124A	-0.359687	6.32228	7.16531	0.0214016	0.147824
ENSG00000115268	RPS15	-0.591706	8.26763	7.16305	0.0214178	0.147824
ENSG00000188677	PARVB	-0.652845	3.78891	7.15824	0.0214523	0.147824
ENSG00000100142	POLR2F	-0.527432	5.77508	7.158	0.021454	0.147824
ENSG00000165660	ABRAXAS2	0.458435	3.3328	7.15662	0.021464	0.147824
ENSG00000181458	TMEM45A	0.677928	4.10617	7.1551	0.0214749	0.147824
ENSG00000187243	MAGED4B	-0.681663	5.81453	7.15345	0.0214867	0.147824
ENSG00000113282	CLINT1	0.437462	4.81004	7.15237	0.0214945	0.147824
ENSG00000213465	ARL2	-0.520169	6.61961	7.15109	0.0215038	0.147824
ENSG00000149257	SERPINH1	1.62638	5.00211	7.14911	0.021518	0.147824
ENSG00000131771	PPP1R1B	0.793428	7.41498	7.14861	0.0215216	0.147824
ENSG00000161677	JOSD2	-0.68674	5.27124	7.1477	0.0215282	0.147824
ENSG00000167792	NDUFV1	-0.395391	6.68486	7.1449	0.0215484	0.147824
ENSG00000140577	CRTC3	-0.396699	6.0698	7.14444	0.0215517	0.147824
ENSG00000187416	LHFPL3	-0.896708	4.3582	7.14201	0.0215693	0.147824
ENSG00000261258	NA	0.947156	4.46733	7.13898	0.0215912	0.147824
ENSG00000214435	AS3MT	0.77635	3.52714	7.13894	0.0215915	0.147824
ENSG00000172660	NA	-0.552657	6.69323	7.13858	0.0215941	0.147824
ENSG00000070423		-0.516759	4.84708	7.13794	0.0215987	0.147824
ENSG00000138674	SEC31A	0.307574	6.02259	7.12788	0.0216717	0.148227
ENSG00000143801	PSEN2	-0.599202	3.17684	7.12309	0.0217066	0.148227
ENSG00000155926	SLA	1.72544	3.7555	7.12217	0.0217133	0.148227
ENSG00000176485	PLA2G16	-0.519671	8.59229	7.12092	0.0217224	0.148227
ENSG00000141527	CARD14	-1.17918	1.63777	7.11978	0.0217307	0.148227
ENSG00000142686	C1orf216	-0.442064	5.13647	7.11842	0.0217406	0.148227
ENSG00000198825	INPP5F	-0.556726	6.27031	7.11795	0.0217441	0.148227
ENSG00000162434	JAK1	0.356886	6.16092	7.11177	0.0217893	0.148227
ENSG00000186010	NDUFA13	-0.605349	6.8212	7.11175	0.0217894	0.148227
ENSG00000127884	ECHS1	-0.357078	6.2589	7.11103	0.0217947	0.148227
ENSG00000128604	IRF5	1.18878	3.24028	7.10872	0.0218116	0.148227
ENSG00000115694	STK25	-0.426112	6.196	7.10773	0.0218188	0.148227
ENSG00000108272	NA	-1.06759	2.00971	7.10743	0.021821	0.148227
ENSG00000158201	ABHD3	0.65004	3.18737	7.10405	0.0218458	0.148227
ENSG00000137166	FOXP4	0.378157	5.10551	7.10357	0.0218494	0.148227
ENSG00000151338	MIPOL1	0.533577	4.79702	7.10343	0.0218504	0.148227
ENSG00000180628	PCGF5	0.448709	6.4793	7.10264	0.0218562	0.148227
ENSG00000143401	ANP32E	0.516825	6.06124	7.09768	0.0218926	0.148356
ENSG00000170088	TMEM192	0.422623	4.35866	7.09526	0.0219105	0.148356
ENSG00000185104	FAF1	-0.461933	5.10402	7.09184	0.0219357	0.148356
ENSG00000147419	CCDC25	-0.345377	5.89576	7.09133	0.0219395	0.148356
ENSG00000214338	SOGA3	-0.966048	3.40907	7.09095	0.0219422	0.148356
ENSG00000182606	TRAK1	0.337933	5.85405	7.09025	0.0219474	0.148356
ENSG00000162627	SNX7	0.593535	4.13077	7.0864	0.0219759	0.148356
ENSG00000182372	CLN8	-0.51406	6.6109	7.08624	0.021977	0.148356
ENSG00000131023	LATS1	0.453241	4.25962	7.08426	0.0219917	0.148356
ENSG00000188596	CFAP54	0.425572	4.07736	7.08422	0.021992	0.148356
ENSG00000203965	EFCAB7	0.494748	3.19547	7.07856	0.0220339	0.148448
ENSG00000011052	NME1-NME2	0.938965	2.29927	7.07728	0.0220434	0.148448
ENSG00000074527	NTN4	-0.888237	2.4296	7.07723	0.0220438	0.148448
ENSG00000137100	DCTN3	-0.398448	5.2575	7.07605	0.0220526	0.148448
ENSG00000122390	NAA60	-0.519361	5.46906	7.07279	0.0220767	0.148532
ENSG00000154175	ABI3BP	1.65667	4.93615	7.06643	0.0221242	0.148772
ENSG00000121005	CRISPLD1	1.61176	4.33831	7.05378	0.0222186	0.149328
ENSG00000130956	HABP4	-0.3911	6.48719	7.05028	0.0222449	0.149361
ENSG00000196914	ARHGEF12	0.566069	6.35926	7.04895	0.0222549	0.149361
ENSG00000213144		0.818799	2.85987	7.04843	0.0222588	0.149361
ENSG00000084453	SLCO1A2	-0.81231	8.51152	7.04611	0.0222762	0.149377
ENSG00000143742	SRP9	0.35668	7.71152	7.04367	0.0222946	0.149377
ENSG00000168481	LGI3	-0.461183	7.73991	7.04056	0.0223179	0.149377
ENSG00000173991	TCAP	1.21081	2.58747	7.03778	0.0223389	0.149377
ENSG00000101928	MOSPD1	0.474155	2.78851	7.03777	0.0223389	0.149377
ENSG00000157851	DPYSL5	-0.574382	8.4297	7.03766	0.0223398	0.149377
ENSG00000128641	MYO1B	-0.737508	2.87787	7.03717	0.0223435	0.149377
ENSG00000183340	JRKL	0.561537	3.14012	7.03157	0.0223858	0.149544
ENSG00000132561	MATN2	0.858801	5.54282	7.03072	0.0223922	0.149544
ENSG00000206527	HACD2	0.510037	6.46964	7.01689	0.0224971	0.150063
ENSG00000167578	RAB4B	-0.495915	6.41483	7.01402	0.0225189	0.150063
ENSG00000105968	H2AFV	-0.320986	7.10062	7.01366	0.0225216	0.150063
ENSG00000196498	NCOR2	-0.329036	6.79096	7.01294	0.0225272	0.150063
ENSG00000173905	GOLIM4	0.898395	6.40551	7.01271	0.0225289	0.150063
ENSG00000205542	TMSB4X	-0.670463	10.5486	7.0085	0.022561	0.150198
ENSG00000143333	RGS16	0.845458	3.18112	7.00448	0.0225917	0.150323
ENSG00000112309	B3GAT2	0.925241	5.57844	6.99914	0.0226325	0.150516
ENSG00000153558	FBXL2	-0.569227	3.40731	6.99382	0.0226734	0.150708
ENSG00000108091	CCDC6	0.612643	5.25889	6.99081	0.0226965	0.150783
ENSG00000174628	IQCK	0.703915	4.53539	6.98738	0.0227228	0.150879
ENSG00000254206	NPIPB11	1.24819	2.79191	6.98212	0.0227634	0.151069
ENSG00000086205	FOLH1	-0.820088	6.76645	6.97801	0.0227951	0.151196
ENSG00000159228	CBR1	-0.407687	7.98417	6.97654	0.0228065	0.151196
ENSG00000168785	TSPAN5	-0.352402	5.98841	6.97502	0.0228182	0.151196
ENSG00000179915	NRXN1	-1.08406	3.85887	6.9701	0.0228563	0.151369
ENSG00000131080	EDA2R	0.979005	2.18448	6.96856	0.0228683	0.15137
ENSG00000214944	ARHGEF28	-0.751348	1.49215	6.96326	0.0229093	0.151562
ENSG00000184481	FOXO4	-0.795231	7.30262	6.95986	0.0229358	0.151659
ENSG00000168497	CAVIN2	-0.675376	3.93736	6.95799	0.0229504	0.151676
ENSG00000105699	LSR	-0.929293	2.6366	6.95202	0.0229969	0.151854
ENSG00000235098	ANKRD65	-0.494878	5.37586	6.95145	0.0230014	0.151854
ENSG00000166734	CASC4	0.545392	7.1309	6.94177	0.0230772	0.152276
ENSG00000186106	ANKRD46	0.46605	5.53305	6.93681	0.023116	0.152453
ENSG00000157978	LDLRAP1	-0.470087	6.52211	6.9168	0.0232739	0.153254
ENSG00000079482	OPHN1	0.374752	4.78622	6.91592	0.0232809	0.153254
ENSG00000120693	SMAD9	0.757303	6.02218	6.91391	0.0232968	0.153254
ENSG00000157064	NMNAT2	-1.3699	3.397	6.91185	0.0233131	0.153254
ENSG00000182132	KCNIP1	-1.14956	3.14976	6.91062	0.0233229	0.153254
ENSG00000175305	CCNE2	-0.694306	4.74834	6.9097	0.0233302	0.153254
ENSG00000102230	PCYT1B	-0.437127	5.27584	6.90873	0.0233379	0.153254
ENSG00000176410	DNAJC30	-0.750521	3.17906	6.9059	0.0233604	0.153254
ENSG00000108840	HDAC5	-0.391691	6.78353	6.90509	0.0233669	0.153254
ENSG00000267556	NA	-0.605439	3.50154	6.90463	0.0233705	0.153254
ENSG00000109686	SH3D19	-0.366764	4.63432	6.90346	0.0233798	0.153254
ENSG00000013293	SLC7A14	-0.869996	5.64526	6.90313	0.0233824	0.153254
ENSG00000259120	SMIM6	-0.845606	2.55719	6.8847	0.0235298	0.153944
ENSG00000166086	JAM3	-0.412413	7.86207	6.88279	0.0235451	0.153944
ENSG00000091127	PUS7	0.71021	2.72003	6.88243	0.0235481	0.153944
ENSG00000163026	WDCP	0.684574	2.53381	6.88152	0.0235553	0.153944
ENSG00000156482	RPL30	-0.437868	8.34582	6.88031	0.0235651	0.153944
ENSG00000143013	LMO4	0.523295	5.8978	6.8796	0.0235707	0.153944
ENSG00000144713	RPL32	-0.50148	8.60315	6.87803	0.0235834	0.153944
ENSG00000137040	RANBP6	0.551666	4.65367	6.87787	0.0235847	0.153944
ENSG00000048707	VPS13D	0.350941	6.1902	6.87211	0.0236311	0.154167
ENSG00000155893	PXYLP1	1.07705	4.10718	6.87022	0.0236464	0.154187
ENSG00000147533	GOLGA7	-0.377443	7.07599	6.86777	0.0236662	0.154237
ENSG00000213066	FGFR1OP	0.640973	3.44099	6.86203	0.0237126	0.154311
ENSG00000113319	RASGRF2	-0.515418	5.74017	6.86198	0.023713	0.154311
ENSG00000182263	FIGN	1.03702	3.01472	6.86185	0.023714	0.154311
ENSG00000187678	SPRY4	-0.799836	2.91527	6.85255	0.0237895	0.154588
ENSG00000128805	ARHGAP22	-0.575274	5.80345	6.85141	0.0237988	0.154588
ENSG00000155886	SLC24A2	-0.564959	7.64783	6.85066	0.0238049	0.154588
ENSG00000132970	WASF3	0.461636	7.16166	6.8506	0.0238053	0.154588
ENSG00000103241	FOXF1	-1.04196	2.17497	6.84626	0.0238407	0.154739
ENSG00000243660	ZNF487	0.653144	2.69475	6.84226	0.0238733	0.154798
ENSG00000184371	CSF1	0.673796	6.35441	6.84216	0.0238742	0.154798
ENSG00000204682	CASC10	1.29946	2.9092	6.83898	0.0239002	0.154819
ENSG00000268314	NA	-0.475842	3.37861	6.83794	0.0239087	0.154819
ENSG00000185024	BRF1	-0.43715	5.82848	6.83728	0.023914	0.154819
ENSG00000234530	NFKBIL1	-0.845983	3.37285	6.83368	0.0239435	0.154903
ENSG00000183570	PCBP3	-0.544322	3.52358	6.83271	0.0239515	0.154903
ENSG00000158528	PPP1R9A	-0.366047	5.27043	6.83089	0.0239664	0.154921
ENSG00000100129	EIF3L	-0.409874	7.19112	6.82822	0.0239883	0.154923
ENSG00000127184	COX7C	-0.405225	6.89832	6.82607	0.024006	0.154923
ENSG00000030110	BAK1	-0.494139	3.13086	6.82438	0.0240199	0.154923
ENSG00000259880	NA	0.848157	4.31833	6.82359	0.0240263	0.154923
ENSG00000105887	MTPN	0.428862	6.42176	6.82206	0.024039	0.154923
ENSG00000119953	SMNDC1	0.428133	4.26857	6.82193	0.0240401	0.154923
ENSG00000145388	METTL14	0.442223	4.08192	6.81413	0.0241043	0.155182
ENSG00000168754	FAM178B	-0.716157	3.9018	6.8141	0.0241046	0.155182
ENSG00000128266	GNAZ	-0.381754	6.47037	6.81229	0.0241196	0.1552
ENSG00000188158	NHS	0.793806	1.7539	6.80773	0.0241573	0.155239
ENSG00000143819	EPHX1	1.08084	7.27441	6.8073	0.0241609	0.155239
ENSG00000115866	DARS	0.476875	5.92882	6.80712	0.0241624	0.155239
ENSG00000125744	RTN2	-0.877712	2.30678	6.80022	0.0242196	0.155527
ENSG00000123427	EEF1AKMT3	0.950589	2.10589	6.79249	0.024284	0.155862
ENSG00000116667	C1orf21	0.576833	5.69862	6.79073	0.0242986	0.155877
ENSG00000198951	NAGA	0.882162	3.87489	6.78817	0.02432	0.155881
ENSG00000143669	LYST	0.624642	4.91126	6.78729	0.0243273	0.155881
ENSG00000005108	THSD7A	0.620741	3.14539	6.78566	0.0243409	0.155881
ENSG00000080546	SESN1	0.711517	5.52273	6.78478	0.0243483	0.155881
ENSG00000106367	AP1S1	-0.379051	4.57819	6.78194	0.0243721	0.155954
ENSG00000148408	CACNA1B	-1.03501	2.41741	6.77949	0.0243925	0.156007
ENSG00000105676	ARMC6	-0.561333	4.39321	6.77415	0.0244374	0.156198
ENSG00000198464	ZNF480	0.64276	3.4268	6.77299	0.0244471	0.156198
ENSG00000129566	TEP1	0.772289	4.03031	6.77137	0.0244607	0.156206
ENSG00000099875	MKNK2	1.14533	5.72265	6.76845	0.0244853	0.156285
ENSG00000105404	RABAC1	-0.503545	6.29705	6.76652	0.0245015	0.156309
ENSG00000225485	NA	-0.471781	8.25218	6.76273	0.0245335	0.156435
ENSG00000250771		0.651832	1.82879	6.76124	0.024546	0.156436
ENSG00000144063	MALL	-0.885025	1.38084	6.75673	0.0245841	0.156558
ENSG00000126705	AHDC1	0.634698	4.64045	6.75606	0.0245898	0.156558
ENSG00000185339	TCN2	-0.756605	3.758	6.75218	0.0246226	0.156688
ENSG00000113384	GOLPH3	0.375261	5.7571	6.74973	0.0246435	0.156742
ENSG00000154319	FAM167A	0.902283	5.22116	6.74588	0.0246761	0.156763
ENSG00000187134	AKR1C1	1.89242	5.92205	6.74536	0.0246806	0.156763
[truncated: 10,692 more rows]
