# Supplementary material for: Early white matter pathology in the fornix of the limbic system in Huntington disease
Source: Acta Neuropathol. 2021 Aug 26;142(5):791–806. doi: 10.1007/s00401-021-02362-8 (PMC8500909; doi:10.1007/s00401-021-02362-8)
Supplement: Supplementary file 4 — Supplementary file4 (XLSX 26 kb) [file 401_2021_2362_MOESM4_ESM.xlsx]

## Sheet: 200512_DE_with_cellmarker
Table 3, online resource. Differential analysis of glial marker genes in HD and control fornix
ensembl_gene_id	hgnc_symbol	logFC	logCPM	F	PValue	FDR	expression	cellmarker
ENSG00000211448	DIO2	-1.68479	2.09137	48.0933	2.37425e-05	0.0399635	Downregulated in HD	Astrocyte marker
ENSG00000184221	OLIG1	-1.38274	8.15988	32.0474	0.000142178	0.0450473	Downregulated in HD	Oligodendrocyte marker
ENSG00000197430	OPALIN	-3.72028	6.39349	31.4375	0.000154169	0.0450473	Downregulated in HD	Oligodendrocyte marker
ENSG00000064787	BCAS1	-1.42771	10.9372	29.5113	0.000200707	0.045478	Downregulated in HD	Oligodendrocyte marker
ENSG00000005513	SOX8	-1.20092	7.95068	29.2619	0.000207876	0.0461076	Downregulated in HD	Oligodendrocyte marker
ENSG00000180739	S1PR5	-0.944421	6.11865	23.5976	0.000493351	0.053052	Downregulated in HD	Oligodendrocyte marker
ENSG00000179178	TMEM125	-1.44198	5.89793	21.9605	0.00065111	0.0553526	Downregulated in HD	Oligodendrocyte marker
ENSG00000067606	PRKCZ	-0.81016	6.45035	19.5178	0.00101308	0.057739	Downregulated in HD	Oligodendrocyte marker
ENSG00000026025	VIM	1.6994	8.95388	18.0381	0.00134894	0.0606963	Upregulated in HD	Astrocyte marker
ENSG00000102934	PLLP	-1.08604	8.03872	17.9541	0.00137167	0.0606963	Downregulated in HD	Oligodendrocyte marker
ENSG00000187079	TEAD1	0.798427	5.22242	16.9428	0.00168438	0.0634385	Upregulated in HD	Astrocyte marker
ENSG00000187122	SLIT1	-1.83715	3.48887	16.5505	0.00182798	0.065958	Downregulated in HD	Astrocyte marker
ENSG00000204103	MAFB	1.6197	3.37519	15.2166	0.00243756	0.0691272	Upregulated in HD	Microglia marker
ENSG00000079215	SLC1A3	0.957085	8.32488	14.8688	0.0026343	0.0701578	Upregulated in HD	Astrocyte marker
ENSG00000099282	TSPAN15	-1.17361	6.58696	14.8044	0.00267279	0.0702176	Downregulated in HD	Oligodendrocyte marker
ENSG00000106624	AEBP1	1.69898	7.63867	14.6871	0.00274455	0.0709037	Upregulated in HD	Microglia marker
ENSG00000187764	SEMA4D	-0.826728	8.83633	14.1595	0.00309709	0.071721	Downregulated in HD	Oligodendrocyte marker
ENSG00000130005	GAMT	-0.802011	6.06011	14.131	0.00311766	0.0717764	Downregulated in HD	Oligodendrocyte marker
ENSG00000171840	NINJ2	-0.992442	5.40557	14.0213	0.00319817	0.07201	Downregulated in HD	Oligodendrocyte marker
ENSG00000163517	HDAC11	-0.965233	7.24623	13.9234	0.00327214	0.0720836	Downregulated in HD	Oligodendrocyte marker
ENSG00000188706	ZDHHC9	-0.706157	7.51816	13.6105	0.00352249	0.0742714	Downregulated in HD	Oligodendrocyte marker
ENSG00000152661	GJA1	1.83123	8.81631	13.3952	0.00370805	0.0758895	Upregulated in HD	Astrocyte marker
ENSG00000103184	SEC14L5	-0.827817	6.96118	13.3473	0.0037509	0.0760603	Downregulated in HD	Oligodendrocyte marker
ENSG00000144908	ALDH1L1	1.02238	5.55382	13.3286	0.00376779	0.0761298	Upregulated in HD	Astrocyte marker
ENSG00000105695	MAG	-0.902872	9.85179	11.7006	0.00565558	0.0877886	Downregulated in HD	Oligodendrocyte marker
ENSG00000173369	C1QB	2.13586	6.52957	11.6339	0.00575439	0.088079	Upregulated in HD	Microglia marker
ENSG00000142583	SLC2A5	1.69845	4.75102	11.4539	0.00603136	0.0896972	Upregulated in HD	Microglia marker
ENSG00000120738	EGR1	-2.44137	4.17453	11.4455	0.00604472	0.0896972	Downregulated in HD	Microglia marker
ENSG00000205116	TMEM88B	-1.05989	4.38192	11.4172	0.00608988	0.0896978	Downregulated in HD	Oligodendrocyte marker
ENSG00000066468	FGFR2	-0.586347	8.26312	11.299	0.00628259	0.0901266	Downregulated in HD	Oligodendrocyte marker
ENSG00000171885	AQP4	1.78206	10.061	11.2955	0.00628841	0.0901266	Upregulated in HD	Astrocyte marker
ENSG00000166091	CMTM5	-1.04775	7.21202	10.7377	0.00730319	0.0950464	Downregulated in HD	Astrocyte marker
ENSG00000170989	S1PR1	0.824139	5.34821	10.5117	0.00776898	0.0971238	Upregulated in HD	Astrocyte marker
ENSG00000108381	ASPA	-0.62578	6.9028	10.4259	0.00795503	0.0972461	Downregulated in HD	Oligodendrocyte marker
ENSG00000176658	MYO1D	-0.641895	6.6592	10.183	0.00851132	0.100279	Non-significant	Oligodendrocyte marker
ENSG00000136541	ERMN	-0.582403	10.3941	10.0725	0.00877965	0.101187	Non-significant	Oligodendrocyte marker
ENSG00000180929	GPR62	-0.836834	5.02665	9.75728	0.00960207	0.105307	Non-significant	Oligodendrocyte marker
ENSG00000120594	PLXDC2	0.815799	5.61478	9.69923	0.00976336	0.105346	Non-significant	Microglia marker
ENSG00000172548	NIPAL4	-0.879662	4.85108	9.49526	0.0103563	0.107983	Non-significant	Oligodendrocyte marker
ENSG00000205927	OLIG2	-0.652117	6.48496	9.43952	0.0105258	0.108852	Non-significant	Oligodendrocyte marker
ENSG00000125398	SOX9	1.25729	6.38753	9.33122	0.0108645	0.110288	Non-significant	Astrocyte marker
ENSG00000169562	GJB1	-0.847935	7.28136	9.18175	0.0113536	0.112074	Non-significant	Oligodendrocyte marker
ENSG00000197892	KIF13B	-0.576293	7.58938	9.03253	0.0118684	0.114512	Non-significant	Oligodendrocyte marker
ENSG00000157933	SKI	0.45096	6.16404	8.98381	0.0120424	0.115151	Non-significant	Microglia marker
ENSG00000167755	KLK6	-0.708799	8.56128	8.84248	0.0125647	0.117705	Non-significant	Oligodendrocyte marker
ENSG00000089041	P2RX7	1.31595	5.54187	8.80959	0.0126902	0.118025	Non-significant	Microglia marker
ENSG00000101049	SGK2	-1.02662	4.59482	8.80748	0.0126982	0.118025	Non-significant	Oligodendrocyte marker
ENSG00000244274	DBNDD2	-0.614299	10.1014	8.4969	0.0139602	0.123282	Non-significant	Oligodendrocyte marker
ENSG00000124920	MYRF	-0.641626	9.24208	8.27386	0.0149594	0.126715	Non-significant	Oligodendrocyte marker
ENSG00000073417	PDE8A	-0.549218	6.16863	8.12202	0.0156886	0.12952	Non-significant	Oligodendrocyte marker
ENSG00000148826	NKX6-2	-0.831971	7.2628	8.09684	0.0158137	0.130129	Non-significant	Oligodendrocyte marker
ENSG00000082781	ITGB5	0.598024	6.21451	7.82807	0.0172249	0.134008	Non-significant	Microglia marker
ENSG00000050344	NFE2L3	-0.711493	2.52125	7.81797	0.0172808	0.134068	Non-significant	Oligodendrocyte marker
ENSG00000103089	FA2H	-0.586812	8.04918	7.71755	0.0178486	0.136024	Non-significant	Oligodendrocyte marker
ENSG00000182253	SYNM	0.487414	8.25626	6.39943	0.0278425	0.165322	Non-significant	Astrocyte marker
ENSG00000153208	MERTK	0.837374	2.52789	6.0565	0.0314697	0.175217	Non-significant	Microglia marker
ENSG00000230885	MOG	3.6356	5.22025	5.70052	0.0358541	0.187418	Non-significant	Oligodendrocyte marker
ENSG00000132470	ITGB4	1.10788	6.71897	5.48325	0.038893	0.194603	Non-significant	Oligodendrocyte marker
ENSG00000091317	CMTM6	0.576303	4.24215	5.40107	0.040123	0.197028	Non-significant	Microglia marker
ENSG00000080493	SLC4A4	1.01179	6.10493	5.15115	0.0441633	0.20516	Non-significant	Astrocyte marker
ENSG00000149599	DUSP15	-0.700391	3.23029	5.07293	0.0455279	0.208244	Non-significant	Oligodendrocyte marker
ENSG00000110719	TCIRG1	0.728748	3.90531	5.00591	0.0467377	0.211353	Non-significant	Microglia marker
ENSG00000147852	VLDLR	-0.426212	5.28461	4.97221	0.0473608	0.212654	Non-significant	Oligodendrocyte marker
ENSG00000186318	BACE1	-0.490753	8.71079	4.87497	0.049216	0.217291	Non-significant	Oligodendrocyte marker
ENSG00000143119	CD53	1.27113	4.36178	4.48965	0.0574925	0.230757	Non-significant	Microglia marker
ENSG00000004776	HSPB6	0.862728	6.19236	4.43827	0.0587202	0.232464	Non-significant	Astrocyte marker
ENSG00000197971	MBP	-1.33307	16.238	4.43237	0.0588632	0.232684	Non-significant	Oligodendrocyte marker
ENSG00000108947	EFNB3	-1.13588	2.66248	4.36683	0.0604805	0.235478	Non-significant	Oligodendrocyte marker
ENSG00000158270	COLEC12	1.07229	5.14129	4.32772	0.0614712	0.236797	Non-significant	Microglia marker
ENSG00000126861	OMG	-0.713798	7.08803	4.30871	0.0619601	0.237892	Non-significant	Oligodendrocyte marker
ENSG00000106799	TGFBR1	0.89604	4.88519	4.21644	0.064401	0.241485	Non-significant	Microglia marker
ENSG00000255690	TRIL	0.968278	6.70944	4.19488	0.0649884	0.242255	Non-significant	Astrocyte marker
ENSG00000095970	TREM2	0.981999	4.52619	4.10233	0.0675844	0.246572	Non-significant	Microglia marker
ENSG00000170775	GPR37	-0.570632	7.84128	4.09299	0.0678534	0.246858	Non-significant	Oligodendrocyte marker
ENSG00000198835	GJC2	-0.591754	6.47924	4.02718	0.0697864	0.249794	Non-significant	Oligodendrocyte marker
ENSG00000131018	SYNE1	0.388115	6.63561	4.01873	0.0700393	0.250223	Non-significant	Astrocyte marker
ENSG00000137033	IL33	1.34454	4.24686	4.00016	0.0705994	0.251498	Non-significant	Oligodendrocyte marker
ENSG00000183160	TMEM119	1.23786	3.95597	3.97603	0.0713352	0.25263	Non-significant	Microglia marker
ENSG00000163815	CLEC3B	-1.26781	3.81634	3.88322	0.0742549	0.257886	Non-significant	Microglia marker
ENSG00000136960	ENPP2	-0.579911	9.3083	3.86692	0.0747827	0.258717	Non-significant	Oligodendrocyte marker
ENSG00000164398	ACSL6	0.699237	4.5236	3.84965	0.0753469	0.259592	Non-significant	Astrocyte marker
ENSG00000140382	HMG20A	-0.377418	4.87508	3.7597	0.0783717	0.264991	Non-significant	Astrocyte marker
ENSG00000109466	KLHL2	-0.376712	6.63806	3.69855	0.0805131	0.26858	Non-significant	Oligodendrocyte marker
ENSG00000054179	ENTPD2	1.17779	4.68334	3.69565	0.0806167	0.26858	Non-significant	Astrocyte marker
ENSG00000132702	HAPLN2	-0.743686	9.13374	3.68424	0.0810248	0.269354	Non-significant	Oligodendrocyte marker
ENSG00000123104	ITPR2	0.642369	4.76372	3.61137	0.0836924	0.273493	Non-significant	Oligodendrocyte marker
ENSG00000100146	SOX10	-0.386496	8.33791	3.58007	0.0848717	0.274852	Non-significant	Oligodendrocyte marker
ENSG00000158859	ADAMTS4	-0.455386	7.04212	3.41636	0.0913831	0.286017	Non-significant	Oligodendrocyte marker
ENSG00000175567	UCP2	0.693074	3.83827	3.29603	0.0965666	0.293986	Non-significant	Microglia marker
ENSG00000135744	AGT	0.790259	8.34708	3.20617	0.100676	0.301151	Non-significant	Astrocyte marker
ENSG00000091513	TF	-0.448414	11.5247	3.16325	0.102716	0.30431	Non-significant	Oligodendrocyte marker
ENSG00000170899	GSTA4	-0.397278	4.3732	3.11864	0.10489	0.30852	Non-significant	Astrocyte marker
ENSG00000054690	PLEKHH1	-0.354649	8.86477	3.05303	0.108193	0.313447	Non-significant	Oligodendrocyte marker
ENSG00000147100	SLC16A2	0.479696	4.2116	3.04192	0.108766	0.313662	Non-significant	Astrocyte marker
ENSG00000235588	AIF1	1.21347	3.91765	2.97851	0.112105	0.318959	Non-significant	Microglia marker
ENSG00000125454	SLC25A19	0.482358	2.9396	2.94552	0.113892	0.321866	Non-significant	Oligodendrocyte marker
ENSG00000134954	ETS1	-0.412969	3.67177	2.90429	0.116176	0.325278	Non-significant	Astrocyte marker
ENSG00000059377	TBXAS1	0.962808	3.60209	2.82896	0.1205	0.331081	Non-significant	Microglia marker
ENSG00000169896	ITGAM	0.895776	3.51947	2.56719	0.13719	0.352034	Non-significant	Microglia marker
ENSG00000077420	APBB1IP	1.02693	3.8582	2.5649	0.137348	0.352154	Non-significant	Microglia marker
ENSG00000119535	CSF3R	0.756804	4.36806	2.50467	0.1416	0.358995	Non-significant	Microglia marker
ENSG00000182578	CSF1R	0.824784	6.00722	2.50077	0.141881	0.359419	Non-significant	Microglia marker
ENSG00000123560	PLP1	-0.687406	13.9386	2.4746	0.143786	0.362156	Non-significant	Oligodendrocyte marker
ENSG00000196187	TMEM63A	-0.346039	8.36699	2.44545	0.145945	0.36426	Non-significant	Oligodendrocyte marker
ENSG00000184060	ADAP2	0.744942	2.58002	2.27402	0.159517	0.38234	Non-significant	Microglia marker
ENSG00000163131	CTSS	0.60788	4.19548	2.02626	0.18213	0.408404	Non-significant	Microglia marker
ENSG00000155287	SLC25A28	-0.30322	5.34517	2.00591	0.184167	0.410342	Non-significant	Astrocyte marker
ENSG00000095303	PTGS1	0.945762	3.3917	2.00435	0.184325	0.41056	Non-significant	Microglia marker
ENSG00000184557	SOCS3	0.990202	4.17529	1.99301	0.185473	0.411734	Non-significant	Astrocyte marker
ENSG00000245848	CEBPA	0.675018	2.62984	1.83776	0.202188	0.432957	Non-significant	Microglia marker
ENSG00000092445	TYRO3	-0.233072	7.40626	1.81705	0.204564	0.435096	Non-significant	Oligodendrocyte marker
ENSG00000068078	FGFR3	0.555731	6.72684	1.73292	0.214606	0.448252	Non-significant	Astrocyte marker
ENSG00000103449	SALL1	0.248484	6.36996	1.70302	0.218331	0.452567	Non-significant	Microglia marker
ENSG00000169006	NTSR2	-0.475106	5.57475	1.64549	0.225745	0.46101	Non-significant	Astrocyte marker
ENSG00000028137	TNFRSF1B	0.313159	4.33572	1.53356	0.241163	0.478741	Non-significant	Microglia marker
ENSG00000160307	S100B	-0.404024	10.4058	1.52862	0.241874	0.479778	Non-significant	Astrocyte marker
ENSG00000177666	PNPLA2	0.216155	5.74697	1.47005	0.250544	0.488752	Non-significant	Oligodendrocyte marker
ENSG00000126803	HSPA2	-0.230725	9.47483	1.30069	0.278127	0.517016	Non-significant	Astrocyte marker
ENSG00000087253	LPCAT2	0.469946	5.63263	1.17173	0.302028	0.541289	Non-significant	Microglia marker
ENSG00000166033	HTRA1	-0.367996	8.70584	1.15917	0.304509	0.542914	Non-significant	Astrocyte marker
ENSG00000101298	SNPH	-0.454691	4.4469	1.06628	0.323788	0.561508	Non-significant	Astrocyte marker
ENSG00000116774	OLFML3	0.569269	3.048	1.05611	0.326006	0.562968	Non-significant	Microglia marker
ENSG00000141458	NPC1	-0.184426	7.50097	1.04514	0.32842	0.565214	Non-significant	Oligodendrocyte marker
ENSG00000110324	IL10RA	0.453956	3.45954	1.01857	0.33438	0.570518	Non-significant	Microglia marker
ENSG00000164181	ELOVL7	0.240095	5.25511	0.959745	0.348147	0.583094	Non-significant	Oligodendrocyte marker
ENSG00000204655	MOG	-1.19818	7.2329	0.930946	0.355194	0.588624	Non-significant	Oligodendrocyte marker
ENSG00000104205	SGK3	0.206657	5.90265	0.864513	0.372283	0.603847	Non-significant	Oligodendrocyte marker
ENSG00000242689	CNTF	-0.278561	2.43233	0.81246	0.386558	0.617105	Non-significant	Oligodendrocyte marker
ENSG00000013297	CLDN11	-0.266584	9.12204	0.800473	0.389964	0.619926	Non-significant	Oligodendrocyte marker
ENSG00000173852	DPY19L1	-0.187318	5.54528	0.774293	0.397567	0.625741	Non-significant	Oligodendrocyte marker
ENSG00000132164	SLC6A11	-0.46683	4.66826	0.556577	0.471167	0.686647	Non-significant	Astrocyte marker
ENSG00000164303	ENPP6	-0.260499	6.62772	0.534884	0.479735	0.693716	Non-significant	Oligodendrocyte marker
ENSG00000184584	TMEM173	0.357262	2.74799	0.517791	0.486679	0.698346	Non-significant	Microglia marker
ENSG00000105643	ARRDC2	-0.321095	6.98643	0.509372	0.490164	0.700491	Non-significant	Oligodendrocyte marker
ENSG00000137491	SLCO2B1	0.245117	6.05042	0.44922	0.516425	0.720021	Non-significant	Microglia marker
ENSG00000213398	LCAT	0.298704	4.08909	0.44128	0.520083	0.721431	Non-significant	Astrocyte marker
ENSG00000164050	PLXNB1	0.0863005	8.3252	0.393996	0.54292	0.736961	Non-significant	Astrocyte marker
ENSG00000170075	GPR37L1	-0.170844	7.32616	0.326714	0.579005	0.762058	Non-significant	Astrocyte marker
ENSG00000154928	EPHB1	-0.205851	2.02518	0.283508	0.604919	0.778717	Non-significant	Oligodendrocyte marker
ENSG00000164627	KIF6	0.10863	4.63396	0.269986	0.613558	0.78395	Non-significant	Oligodendrocyte marker
ENSG00000144659	SLC25A38	0.0938989	4.33939	0.267873	0.614933	0.784919	Non-significant	Oligodendrocyte marker
ENSG00000169710	FASN	-0.135176	7.33129	0.265782	0.616301	0.785939	Non-significant	Oligodendrocyte marker
ENSG00000164209	SLC25A46	0.118088	5.58746	0.239883	0.633839	0.798212	Non-significant	Astrocyte marker
ENSG00000164434	FABP7	0.216567	4.49245	0.231679	0.639642	0.802017	Non-significant	Astrocyte marker
ENSG00000140678	ITGAX	0.250507	4.96641	0.223938	0.645237	0.804749	Non-significant	Microglia marker
ENSG00000054983	GALC	0.0962362	6.32038	0.220523	0.647743	0.806577	Non-significant	Oligodendrocyte marker
ENSG00000146592	CREB5	-0.105441	5.77279	0.212145	0.653995	0.810326	Non-significant	Oligodendrocyte marker
ENSG00000147488	ST18	-0.104006	7.19996	0.17715	0.681878	0.827105	Non-significant	Oligodendrocyte marker
ENSG00000131095	GFAP	0.242848	14.8993	0.17496	0.683729	0.828242	Non-significant	Astrocyte marker
ENSG00000138185	ENTPD1	0.172487	3.97676	0.163039	0.694054	0.834772	Non-significant	Microglia marker
ENSG00000101198	NKAIN4	-0.181779	5.45901	0.153819	0.702348	0.839971	Non-significant	Astrocyte marker
ENSG00000130203	APOE	0.136668	10.162	0.149002	0.706797	0.843305	Non-significant	Astrocyte marker
ENSG00000170345	FOS	-0.13473	6.67589	0.145563	0.710024	0.845046	Non-significant	Microglia marker
ENSG00000165478	HEPACAM	-0.0779867	8.23226	0.136478	0.718768	0.849461	Non-significant	Oligodendrocyte marker
ENSG00000011426	ANLN	-0.0887645	9.28691	0.125362	0.729933	0.855781	Non-significant	Oligodendrocyte marker
ENSG00000167720	SRR	0.0660825	3.46353	0.111143	0.745067	0.865606	Non-significant	Astrocyte marker
ENSG00000169313	P2RY12	0.22222	4.40102	0.100899	0.756656	0.872615	Non-significant	Microglia marker
ENSG00000114757	PEX5L	-0.0650939	7.74913	0.087397	0.772977	0.882438	Non-significant	Oligodendrocyte marker
ENSG00000197119	SLC25A29	0.0879525	7.53493	0.082638	0.779056	0.885929	Non-significant	Oligodendrocyte marker
ENSG00000152128	TMEM163	0.087059	3.90327	0.0758132	0.788118	0.891383	Non-significant	Oligodendrocyte marker
ENSG00000134873	CLDN10	-0.102997	2.87648	0.0750285	0.789188	0.892116	Non-significant	Astrocyte marker
ENSG00000110436	SLC1A2	0.0929137	7.14546	0.0513086	0.824924	0.911403	Non-significant	Astrocyte marker
ENSG00000112578	BYSL	0.0464805	2.58098	0.0453162	0.835288	0.91679	Non-significant	Astrocyte marker
ENSG00000187398	LUZP2	-0.0523448	4.83679	0.0323912	0.86042	0.930288	Non-significant	Astrocyte marker
ENSG00000103740	ACSBG1	0.0532779	7.31156	0.0239697	0.879745	0.940049	Non-significant	Astrocyte marker
ENSG00000066629	EML1	0.0140573	5.35616	0.00256183	0.960533	0.981545	Non-significant	Oligodendrocyte marker
ENSG00000109107	ALDOC	-0.00758428	8.9071	0.000723722	0.979016	0.991914	Non-significant	Astrocyte marker
ENSG00000072736	NFATC3	0.00289529	5.14991	0.000238383	0.987956	0.994934	Non-significant	Astrocyte marker
